# Supplementary material for: In Silico Analysis of Gene Expression Change Associated with Copy Number of Enhancers in Pancreatic Adenocarcinoma
Source: Int J Mol Sci. 2019 Jul 22;20(14):3582. doi: 10.3390/ijms20143582 (PMC6679006; doi:10.3390/ijms20143582)
Supplement: Supplementary file 1 [file ijms-20-03582-s001.zip]

Archive with 13 entries (12 files):
- Supplementary table 6.xlsx
- __MACOSX/
- __MACOSX/._Supplementary table 6.xlsx
- Supplementary Table 3.xlsx
- __MACOSX/._Supplementary Table 3.xlsx
- Supplentary Table 1.xls
- __MACOSX/._Supplentary Table 1.xls
- Supplementary Table 2.xlsx
- __MACOSX/._Supplementary Table 2.xlsx
- Supplementary table 5.xlsx
- __MACOSX/._Supplementary table 5.xlsx
- Supplementary table 4.xlsx
- __MACOSX/._Supplementary table 4.xlsx
