# Supplementary material for: In Silico Analysis of Gene Expression Change Associated with Copy Number of Enhancers in Pancreatic Adenocarcinoma
Source: Int J Mol Sci. 2019 Jul 22;20(14):3582. doi: 10.3390/ijms20143582 (PMC6679006; doi:10.3390/ijms20143582)
Supplement: Supplementary file 1 [file ijms-20-03582-s001.zip › Supplementary table 6.xlsx]

## Sheet: Sheet1
Set 2
Gene symbol	Hazard ratio (median)	p-value	High risk group	Low risk group
MUM1	3.5584	1.33e-05	89	89
MUM1.1	3.5584	1.33e-05	89	89
MUM1.2	3.5584	1.33e-05	89	89
RBM6	3.44415	1.83e-05	89	89
MBD3	3.02791	0.00010983	89	89
TLE2	2.98369	0.000127766	89	89
TLE2.1	2.98369	0.000127766	89	89
VAMP2	2.91702	0.000221728	89	89
PLD3	2.85382	0.00022269	89	89
PLD3.1	2.85382	0.00022269	89	89
LRP3	2.8142	0.000306829	89	89
ZNF789	2.71788	0.000351492	89	89
GBA2	2.64165	0.000497427	89	89
WNT4	2.6141	0.00035077	89	89
WNT4.1	2.6141	0.00035077	89	89
IQCC	2.57726	0.000481157	89	89
IQCC.1	2.57726	0.000481157	89	89
IQCC.2	2.57726	0.000481157	89	89
CYB561D1	2.55175	0.000746384	89	89
GNG7	2.53379	0.000926577	89	89
TMCC2	2.515	0.000961499	89	89
RANGRF	2.51285	0.000794802	89	89
RANGRF.1	2.51285	0.000794802	89	89
CERK	2.48322	0.00113748	89	89
SORBS3	2.45001	0.00109983	89	89
GSTM2	2.44649	0.00170895	89	89
CIRBP	2.41737	0.0015654	89	89
CIRBP.1	2.41737	0.0015654	89	89
CIRBP.2	2.41737	0.0015654	89	89
CIRBP.3	2.41737	0.0015654	89	89
CIRBP.4	2.41737	0.0015654	89	89
CIRBP.5	2.41737	0.0015654	89	89
CIRBP.6	2.41737	0.0015654	89	89
CIRBP.7	2.41737	0.0015654	89	89
CIRBP.8	2.41737	0.0015654	89	89
AP5S1	2.37517	0.00157069	89	89
ARIH2	2.3368	0.002503	89	89
INPP5K	2.31744	0.00206786	89	89
TBCB	2.29895	0.00216718	89	89
TBCB.1	2.29895	0.00216718	89	89
BORCS6	2.29688	0.00251535	89	89
SLC25A44	2.2913	0.00232675	89	89
SLC25A44.1	2.2913	0.00232675	89	89
SLC25A44.2	2.2913	0.00232675	89	89
SLC25A44.3	2.2913	0.00232675	89	89
ABHD17A	2.27226	0.0024976	89	89
ABHD17A.1	2.27226	0.0024976	89	89
ABHD17A.2	2.27226	0.0024976	89	89
ABHD17A.3	2.27226	0.0024976	89	89
ABHD17A.4	2.27226	0.0024976	89	89
ABHD17A.5	2.27226	0.0024976	89	89
RNF167	2.23966	0.00343013	89	89
SPTBN4	2.20317	0.00335469	89	89
DPM3	2.19671	0.00407641	89	89
DPM3.1	2.19671	0.00407641	89	89
DPM3.2	2.19671	0.00407641	89	89
DPM3.3	2.19671	0.00407641	89	89
DPM3.4	2.19671	0.00407641	89	89
SEMA6C	2.19287	0.00522101	89	89
RBM5	2.19099	0.00475304	89	89
CLCN6	2.17788	0.00482874	89	89
NPR1	2.17019	0.00497616	89	89
GPR162	2.16662	0.00449803	89	89
GPR162.1	2.16662	0.00449803	89	89
GPR162.2	2.16662	0.00449803	89	89
CHGB	2.16633	0.0040258	89	89
TMEM201	2.14373	0.00501608	89	89
RFX2	2.14264	0.00515429	89	89
RFX2.1	2.14264	0.00515429	89	89
RFX2.2	2.14264	0.00515429	89	89
RANBP3	2.12564	0.0060241	89	89
RANBP3.1	2.12564	0.0060241	89	89
SLC25A11	2.1049	0.00610662	89	89
USP22	2.09398	0.00649293	89	89
DNAJB5	2.05864	0.00855955	89	89
PI4KB	2.02757	0.0102766	89	89
TMEM8B	2.02006	0.00810741	89	89
TMEM8B.1	2.02006	0.00810741	89	89
DCTN3	2.01351	0.00992784	89	89
PLXNB1	2.00539	0.00953706	89	89
IP6K2	1.99931	0.00991627	89	89
IP6K2.1	1.99931	0.00991627	89	89
IP6K2.2	1.99931	0.00991627	89	89
IP6K2.3	1.99931	0.00991627	89	89
IP6K2.4	1.99931	0.00991627	89	89
CYB561D2	1.98101	0.00990594	89	89
CYB561D2.1	1.98101	0.00990594	89	89
ARID3A	1.97748	0.011461	89	89
UNC13B	1.97693	0.012158	89	89
LDLRAP1	1.96724	0.0119586	89	89
LDLRAP1.1	1.96724	0.0119586	89	89
ATP2A3	1.96487	0.0125747	89	89
TOM1L2	1.94864	0.0140207	89	89
TOM1L2.1	1.94864	0.0140207	89	89
PIP5K1C	1.93831	0.0133296	89	89
PIP5K1C.1	1.93831	0.0133296	89	89
PRR22	1.92168	0.0166225	89	89
PRR22.1	1.92168	0.0166225	89	89
PRR22.2	1.92168	0.0166225	89	89
NAA38	1.91288	0.0159999	89	89
NAA38.1	1.91288	0.0159999	89	89
NRTN	1.91258	0.0168681	89	89
NRTN.1	1.91258	0.0168681	89	89
NRTN.2	1.91258	0.0168681	89	89
HMGN2	1.90352	0.0165588	89	89
HMGN2.1	1.90352	0.0165588	89	89
HMGN2.2	1.90352	0.0165588	89	89
HMGN2.3	1.90352	0.0165588	89	89
HMGN2.4	1.90352	0.0165588	89	89
HMGN2.5	1.90352	0.0165588	89	89
SYT11	1.89394	0.0184531	89	89
PALM	1.88555	0.0180153	89	89
PALM.1	1.88555	0.0180153	89	89
ZNF441	1.86657	0.0199389	89	89
CELF3	1.86507	0.0195993	89	89
GLYCTK	1.86356	0.0202173	89	89
GLYCTK.1	1.86356	0.0202173	89	89
PEF1	1.85424	0.0201294	89	89
PEF1.1	1.85424	0.0201294	89	89
FAM219A	1.85084	0.0206116	89	89
CENPB	1.81646	0.0260066	89	89
TXLNA	1.81014	0.0244357	89	89
NPM2	1.79807	0.0297928	89	89
RRAGA	1.78634	0.0300131	89	89
SERPINF2	1.78472	0.0323853	89	89
CYB5D2	1.78135	0.0311658	89	89
C12orf57	1.77727	0.0306098	89	89
C12orf57.1	1.77727	0.0306098	89	89
C12orf57.2	1.77727	0.0306098	89	89
RASD1	1.77627	0.0320511	89	89
SLC39A3	1.77375	0.029452	89	89
FGFR1	1.76218	0.0369287	89	89
DOT1L	1.75353	0.0345818	89	89
DOT1L.1	1.75353	0.0345818	89	89
PM20D2	1.7531	0.0455707	89	89
ABHD6	1.74858	0.0372695	89	89
AP3D1	1.72551	0.0405919	89	89
AP3D1.1	1.72551	0.0405919	89	89
AP3D1.2	1.72551	0.0405919	89	89
AP3D1.3	1.72551	0.0405919	89	89
PQLC2	1.72504	0.0379144	89	89
GPR27	1.719	0.0415681	89	89
CROCC	1.71883	0.0445744	89	89
ZBTB17	1.71067	0.0446108	89	89
TMEM259	1.69776	0.0472577	89	89
TMEM259.1	1.69776	0.0472577	89	89
TMEM259.2	1.69776	0.0472577	89	89
HSPE1	0.591448	0.0497115	89	89
LEFTY1	0.588232	0.0464796	89	89
LEFTY1.1	0.588232	0.0464796	89	89
ERLIN2	0.587367	0.0466193	89	89
GOLPH3L	0.580578	0.0453209	89	89
C1RL	0.579814	0.0428672	89	89
PTMA	0.577181	0.0404353	89	89
PTMA.1	0.577181	0.0404353	89	89
PTMA.2	0.577181	0.0404353	89	89
MKNK2	0.576839	0.0395168	89	89
MKNK2.1	0.576839	0.0395168	89	89
MKNK2.2	0.576839	0.0395168	89	89
MKNK2.3	0.576839	0.0395168	89	89
LTBR	0.5753	0.0429623	89	89
LTBR.1	0.5753	0.0429623	89	89
IL22RA1	0.574742	0.0401239	89	89
IL22RA1.1	0.574742	0.0401239	89	89
CDC42SE1	0.569564	0.0337702	89	89
NCMAP	0.565171	0.0372553	89	89
MTUS1	0.560183	0.0325174	89	89
MTUS1.1	0.560183	0.0325174	89	89
EIF4A1	0.559404	0.0277964	89	89
EIF4A1.1	0.559404	0.0277964	89	89
ST3GAL1	0.556845	0.0328304	89	89
WNK1	0.556736	0.0302082	89	89
EIF4EBP1	0.549448	0.0247061	89	89
EIF4EBP1.1	0.549448	0.0247061	89	89
S100A14	0.539461	0.0269864	89	89
FLNB	0.528892	0.019553	89	89
GNAI3	0.525032	0.0165108	89	89
HDGF	0.511257	0.0150392	89	89
HDGF.1	0.511257	0.0150392	89	89
GAPDH	0.50912	0.0170722	89	89
GAPDH.1	0.50912	0.0170722	89	89
EFNA4	0.506234	0.0180327	89	89
NIF3L1	0.504779	0.0103358	89	89
SSR2	0.500203	0.0111377	89	89
SSR2.1	0.500203	0.0111377	89	89
SSR2.2	0.500203	0.0111377	89	89
SSR2.3	0.500203	0.0111377	89	89
SSR2.4	0.500203	0.0111377	89	89
SSR2.5	0.500203	0.0111377	89	89
SSR2.6	0.500203	0.0111377	89	89
RHBDD1	0.492108	0.00831989	89	89
CD9	0.468468	0.00535901	89	89
CD9.1	0.468468	0.00535901	89	89
CD9.2	0.468468	0.00535901	89	89
CD9.3	0.468468	0.00535901	89	89
TGIF1	0.467587	0.00505235	89	89
TM7SF3	0.46554	0.00539798	89	89
DUSP23	0.44783	0.00419565	89	89
CAB39	0.435961	0.00214718	89	89
CAB39.1	0.435961	0.00214718	89	89
LY6E	0.435756	0.00264722	89	89
LY6E.1	0.435756	0.00264722	89	89
SCNN1A	0.421019	0.00226016	89	89
SCNN1A.1	0.421019	0.00226016	89	89
SCNN1A.2	0.421019	0.00226016	89	89
SCNN1A.3	0.421019	0.00226016	89	89
CSNK2A1	0.412864	0.0011943	89	89
SEC24B	0.399802	0.000866921	89	89
BZW1	0.376322	0.000397114	89	89
BZW1.1	0.376322	0.000397114	89	89
F3	0.330894	7.39e-05	89	89
