# Supplementary material for: In Silico Analysis of Gene Expression Change Associated with Copy Number of Enhancers in Pancreatic Adenocarcinoma
Source: Int J Mol Sci. 2019 Jul 22;20(14):3582. doi: 10.3390/ijms20143582 (PMC6679006; doi:10.3390/ijms20143582)
Supplement: Supplementary file 1 [file ijms-20-03582-s001.zip › Supplementary Table 3.xlsx]

## Sheet: Sheet1
Gene_HGNC	Abberant type	Abberant type	q-value	AberrantRegion	GeneRegion
AHDC1	Del	0	9.06e-06	1:26113007-30830385	1:27860546-27930942
AL391650.1	Del	0	9.06e-06	1:26113007-30830385	1:26398069-26398168
ALDH3A2	Del	0	9.06e-06	17:987221-21303007	17:19551449-19580911
AP5S1	Del	0	4.92e-05	20:3649140-4656822	20:3801178-3805949
ARHGEF15	Del	0	9.06e-06	17:987221-21303007	17:8213559-8225829
ARID1A	Del	0	9.06e-06	1:26113007-30830385	1:27022524-27108595
ARNT	Amp	1	9.06e-06	1:149882014-158514211	1:150782181-150849244
ATP2A3	Del	0	9.06e-06	17:987221-21303007	17:3827169-3867736
CATSPERG	Amp	1	9.06e-06	19:38654885-38913263	19:38826415-38861589
CCDC107	Amp	1	9.06e-06	9:34918010-36396916	9:35658301-35661508
CD72	Amp	1	9.06e-06	9:34918010-36396916	9:35609530-35646807
CDC25B	Del	0	4.92e-05	20:3649140-4656822	20:3767578-3786762
CDC37L1	Del	0	9.06e-06	9:791003-28513818	9:4679559-4708398
CDC42SE1	Amp	1	9.06e-06	1:149882014-158514211	1:151023447-151042801
CELF3	Amp	1	9.06e-06	1:149882014-158514211	1:151674880-151689290
CENPB	Del	0	4.92e-05	20:3649140-4656822	20:3764498-3767337
CERK	Del	0	9.06e-06	22:44790197-48371985	22:47080308-47134158
CHRNB1	Del	0	9.06e-06	17:987221-21303007	17:7348380-7361026
CHTOP	Amp	1	9.06e-06	1:149882014-158514211	1:153606525-153618782
CLK2	Amp	1	9.06e-06	1:149882014-158514211	1:155232659-155248282
CLN8	Del	0	9.06e-06	8:617667-35891812	8:1703944-1734738
CLTA	Amp	1	9.06e-06	9:34918010-36396916	9:36190853-36304778
CRK	Del	0	9.06e-06	17:987221-21303007	17:1323983-1366456
CRP	Amp	1	9.06e-06	1:158550433-164351085	1:159682079-159684379
CXCL16	Del	0	9.06e-06	17:987221-21303007	17:4636821-4643217
CYB5A	Del	0	2.13e-05	18:69030354-72057565	18:71920530-71959251
CYB5D1	Del	0	9.06e-06	17:987221-21303007	17:7761064-7765600
CYB5D2	Del	0	9.06e-06	17:987221-21303007	17:4046462-4090605
DCTN6	Del	0	9.06e-06	8:617667-35891812	8:30013813-30041156
DNAJB5	Amp	1	9.06e-06	9:34918010-36396916	9:34989638-34998897
DNAJC8	Del	0	9.06e-06	1:26113007-30830385	1:28525967-28559536
DPM3	Amp	1	9.06e-06	1:149882014-158514211	1:155112367-155113071
DUSP23	Amp	1	9.06e-06	1:158550433-164351085	1:159750722-159752333
DYRK1B	Amp	1	9.06e-06	19:40265709-40869182	19:40315990-40324841
EFNA1	Amp	1	9.06e-06	1:149882014-158514211	1:155099936-155107333
EFNA4	Amp	1	9.06e-06	1:149882014-158514211	1:155036207-155042029
EFNB3	Del	0	9.06e-06	17:987221-21303007	17:7608520-7614696
EIF3K	Amp	1	9.06e-06	19:39076454-40261323	19:39109735-39127595
EIF4A1	Del	0	9.06e-06	17:987221-21303007	17:7476024-7482323
EIF5A	Del	0	9.06e-06	17:987221-21303007	17:7210318-7215774
ELP3	Del	0	9.06e-06	8:617667-35891812	8:27947190-28048673
ENSA	Amp	1	9.06e-06	1:149882014-158514211	1:150573327-150602088
ERLIN2	Del	0	9.49e-05	8:37582304-37783235	8:37594117-37616619
FANCG	Amp	1	9.06e-06	9:34918010-36396916	9:35073832-35080013
FDPS	Amp	1	9.06e-06	1:149882014-158514211	1:155278539-155290457
FGL1	Del	0	9.06e-06	8:617667-35891812	8:17721889-17767874
FLAD1	Amp	1	9.06e-06	1:149882014-158514211	1:154955814-154965587
GBA	Amp	1	9.06e-06	1:149882014-158514211	1:155204243-155214490
GBA2	Amp	1	9.06e-06	9:34918010-36396916	9:35736863-35749983
GLUL	Amp	1	1.95e-05	1:179186948-182722743	1:182350839-182361341
GNE	Amp	1	9.06e-06	9:34918010-36396916	9:36214438-36277053
GOLPH3L	Amp	1	9.06e-06	1:149882014-158514211	1:150618701-150669630
GPATCH4	Amp	1	9.06e-06	1:149882014-158514211	1:156564279-156571288
HDGF	Amp	1	9.06e-06	1:149882014-158514211	1:156711899-156736717
HMGN2	Del	0	9.06e-06	1:26113007-30830385	1:26798941-26802463
IER5	Amp	1	1.95e-05	1:179186948-182722743	1:181057638-181059977
IFI6	Del	0	9.06e-06	1:26113007-30830385	1:27992572-27998729
IL6R	Amp	1	9.06e-06	1:149882014-158514211	1:154377669-154441926
ILF2	Amp	1	9.06e-06	1:149882014-158514211	1:153634512-153643524
INPP5K	Del	0	9.06e-06	17:987221-21303007	17:1397865-1420182
KCNK6	Amp	1	9.06e-06	19:38654885-38913263	19:38810484-38819660
KIAA1468	Del	0	2.13e-05	18:57934167-61587700	18:59854491-59974355
KRTCAP2	Amp	1	9.06e-06	1:149882014-158514211	1:155141884-155145951
LAMTOR2	Amp	1	9.06e-06	1:149882014-158514211	1:156024543-156028301
LMNA	Amp	1	9.06e-06	1:149882014-158514211	1:156052364-156109880
MCL1	Amp	1	9.06e-06	1:149882014-158514211	1:150547032-150552066
MED18	Del	0	9.06e-06	1:26113007-30830385	1:28655513-28662476
MED29	Amp	1	9.06e-06	19:39076454-40261323	19:39881943-39891277
MLLT11	Amp	1	9.06e-06	1:149882014-158514211	1:151030234-151040970
MRPL24	Amp	1	9.06e-06	1:149882014-158514211	1:156707095-156711382
MRPL9	Amp	1	9.06e-06	1:149882014-158514211	1:151732119-151736040
MRPS12	Amp	1	9.06e-06	19:39076454-40261323	19:39421188-39423802
MTUS1	Del	0	9.06e-06	8:617667-35891812	8:17501304-17658426
MUC1	Amp	1	9.06e-06	1:149882014-158514211	1:155158300-155162707
MYO1C	Del	0	9.06e-06	17:987221-21303007	17:1367392-1396106
NFIB	Del	0	9.06e-06	9:791003-28513818	9:14081842-14398982
NPM2	Del	0	9.06e-06	8:617667-35891812	8:21881636-21894408
NPR1	Amp	1	9.06e-06	1:149882014-158514211	1:153651113-153666468
PAQR7	Del	0	9.06e-06	1:26113007-30830385	1:26187701-26197744
PBXIP1	Amp	1	9.06e-06	1:149882014-158514211	1:154916552-154928599
PDLIM2	Del	0	9.06e-06	8:617667-35891812	8:22435792-22455538
PER1	Del	0	9.06e-06	17:987221-21303007	17:8043790-8059824
PFDN2	Amp	1	9.06e-06	1:158550433-164351085	1:161070346-161087901
PFN1	Del	0	9.06e-06	17:987221-21303007	17:4848947-4852356
PHACTR4	Del	0	9.06e-06	1:26113007-30830385	1:28696114-28826881
PHF20L1	Amp	1	9.06e-06	8:125111902-135165956	8:133787618-133861052
PI4KB	Amp	1	9.06e-06	1:149882014-158514211	1:151264273-151300191
PLEKHO1	Amp	1	9.06e-06	1:149882014-158514211	1:150121373-150136916
PMF1	Amp	1	9.06e-06	1:149882014-158514211	1:156182784-156212874
PMVK	Amp	1	9.06e-06	1:149882014-158514211	1:154897210-154909467
POGK	Amp	1	9.06e-06	1:166693545-167046140	1:166808681-166825581
PPP1R14A	Amp	1	9.06e-06	19:38654885-38913263	19:38741877-38747231
PRCC	Amp	1	9.06e-06	1:149882014-158514211	1:156720402-156770607
PRPF8	Del	0	9.06e-06	17:987221-21303007	17:1553923-1588176
RAB11FIP1	Del	0	9.49e-05	8:37582304-37783235	8:37716136-37756985
RAI1	Del	0	9.06e-06	17:987221-21303007	17:17584787-17714767
RANGRF	Del	0	9.06e-06	17:987221-21303007	17:8191815-8193410
RASD1	Del	0	9.06e-06	17:987221-21303007	17:17397751-17399709
RBPMS	Del	0	9.06e-06	8:617667-35891812	8:30241944-30429778
RCL1	Del	0	9.06e-06	9:791003-28513818	9:4792869-4885917
REEP4	Del	0	9.06e-06	8:617667-35891812	8:21995533-21999464
RGP1	Amp	1	9.06e-06	9:34918010-36396916	9:35749203-35758572
RMRP	Amp	1	9.06e-06	9:34918010-36396916	9:35657748-35658015
RNF167	Del	0	9.06e-06	17:987221-21303007	17:4843303-4848517
RPS16	Amp	1	9.06e-06	19:39076454-40261323	19:39923847-39926588
RPS6	Del	0	9.06e-06	9:791003-28513818	9:19375713-19380252
RRAGA	Del	0	9.06e-06	9:791003-28513818	9:19049372-19051019
RUSC1	Amp	1	9.06e-06	1:149882014-158514211	1:155290687-155300905
RUSC1-AS1	Amp	1	9.06e-06	1:149882014-158514211	1:155286654-155293967
S100A14	Amp	1	9.06e-06	1:149882014-158514211	1:153586731-153589462
SAMD4B	Amp	1	9.06e-06	19:39076454-40261323	19:39833036-39876350
SCAMP3	Amp	1	9.06e-06	1:149882014-158514211	1:155225770-155232221
SDHC	Amp	1	9.06e-06	1:158550433-164351085	1:161284047-161332984
SELENBP1	Amp	1	9.06e-06	1:149882014-158514211	1:151336778-151345209
SEMA4A	Amp	1	9.06e-06	1:149882014-158514211	1:156117157-156147543
SEMA6C	Amp	1	9.06e-06	1:149882014-158514211	1:151104161-151119104
SERPINF2	Del	0	9.06e-06	17:987221-21303007	17:1646130-1658562
SIRT2	Amp	1	9.06e-06	19:39076454-40261323	19:39369197-39390502
SLC25A11	Del	0	9.06e-06	17:987221-21303007	17:4840425-4843546
SLC25A44	Amp	1	9.06e-06	1:149882014-158514211	1:156163880-156182587
SLC39A14	Del	0	9.06e-06	8:617667-35891812	8:22224762-22291642
SLC50A1	Amp	1	9.06e-06	1:149882014-158514211	1:155107820-155111329
SMARCA2	Del	0	9.06e-06	9:791003-28513818	9:2015342-2193624
SMCR8	Del	0	9.06e-06	17:987221-21303007	17:18218624-18226517
SMG5	Amp	1	9.06e-06	1:149882014-158514211	1:156219015-156252620
SMPDL3B	Del	0	9.06e-06	1:26113007-30830385	1:28261504-28285668
SNHG3	Del	0	9.06e-06	1:26113007-30830385	1:28832492-28837404
SORBS3	Del	0	9.06e-06	8:617667-35891812	8:22402499-22433301
SPINT2	Amp	1	9.06e-06	19:38654885-38913263	19:38734675-38783254
SSR2	Amp	1	9.06e-06	1:149882014-158514211	1:155978839-155990750
ST3GAL1	Amp	1	9.06e-06	8:125111902-135165956	8:134467091-134584183
STMN1	Del	0	9.06e-06	1:26113007-30830385	1:26210672-26233482
STOML2	Amp	1	9.06e-06	9:34918010-36396916	9:35099888-35103154
SYT11	Amp	1	9.06e-06	1:149882014-158514211	1:155829300-155854990
SYTL1	Del	0	9.06e-06	1:26113007-30830385	1:27668513-27680421
TBC1D22A	Del	0	9.06e-06	22:44790197-48371985	22:47158518-47571336
TESK1	Amp	1	9.06e-06	9:34918010-36396916	9:35605367-35610038
THBS3	Amp	1	9.06e-06	1:149882014-158514211	1:155165379-155178842
TM7SF3	Amp	1	9.06e-06	12:27109832-27463409	12:27126128-27167367
TMEM200B	Del	0	9.06e-06	1:26113007-30830385	1:29445940-29450447
TMEM88	Del	0	9.06e-06	17:987221-21303007	17:7758383-7759417
TMEM8B	Amp	1	9.06e-06	9:34918010-36396916	9:35814448-35854844
TNFRSF10B	Del	0	9.06e-06	8:617667-35891812	8:22877646-22926692
TNFSF13	Del	0	9.06e-06	17:987221-21303007	17:7461609-7464925
TNK1	Del	0	9.06e-06	17:987221-21303007	17:7283853-7293093
TOM1L2	Del	0	9.06e-06	17:987221-21303007	17:17746828-17875736
TPM2	Amp	1	9.06e-06	9:34918010-36396916	9:35681989-35691017
TPM3	Amp	1	9.06e-06	1:149882014-158514211	1:154127784-154167124
TRIB1	Amp	1	9.06e-06	8:125111902-135165956	8:126442563-126450647
TRIM46	Amp	1	9.06e-06	1:149882014-158514211	1:155145873-155157447
TRNAU1AP	Del	0	9.06e-06	1:26113007-30830385	1:28879597-28905051
TSR1	Del	0	9.06e-06	17:987221-21303007	17:2225797-2240801
TVP23C	Del	0	9.06e-06	17:987221-21303007	17:15341205-15466909
UBB	Del	0	9.06e-06	17:987221-21303007	17:16284112-16286059
UBQLN4	Amp	1	9.06e-06	1:149882014-158514211	1:156005092-156023585
UBXN11	Del	0	9.06e-06	1:26113007-30830385	1:26607819-26644854
UCK2	Amp	1	9.06e-06	1:165533005-166476639	1:165796768-165880855
UHRF2	Del	0	9.06e-06	9:791003-28513818	9:6413151-6507054
UNC13B	Amp	1	9.06e-06	9:34918010-36396916	9:35161999-35405335
USP21	Amp	1	9.06e-06	1:158550433-164351085	1:161129240-161135513
USP22	Del	0	9.06e-06	17:987221-21303007	17:20902910-20947073
VAMP2	Del	0	9.06e-06	17:987221-21303007	17:8062467-8066864
VAMP4	Amp	1	1.95e-05	1:171374129-177507727	1:171669300-171711387
VCP	Amp	1	9.06e-06	9:34918010-36396916	9:35056061-35073246
WASF2	Del	0	9.06e-06	1:26113007-30830385	1:27730730-27816669
YY1AP1	Amp	1	9.06e-06	1:149882014-158514211	1:155629237-155658791
ZCCHC2	Del	0	2.13e-05	18:57934167-61587700	18:60190240-60254942
ZNF395	Del	0	9.06e-06	8:617667-35891812	8:28203102-28260218
ZNF593	Del	0	9.06e-06	1:26113007-30830385	1:26496362-26498551
