# Supplementary material for: In Silico Analysis of Gene Expression Change Associated with Copy Number of Enhancers in Pancreatic Adenocarcinoma
Source: Int J Mol Sci. 2019 Jul 22;20(14):3582. doi: 10.3390/ijms20143582 (PMC6679006; doi:10.3390/ijms20143582)
Supplement: Supplementary file 1 [file ijms-20-03582-s001.zip › Supplentary Table 1.xls]

## Sheet: Sheet1
chromosome	Abberation Kind (0 for del and 1 for Amp)	Region start (CNV start)	Region end (CNV end)	q-value	score
chr1	0	7324468	7326675	9.06e-06	5.04299
chr1	0	7352974	7373927	9.06e-06	5.04299
chr1	0	10458378	10458439	9.06e-06	5.04299
chr1	0	17927714	17954313	9.06e-06	5.04299
chr1	0	21840709	21840886	9.06e-06	5.04299
chr1	0	22164726	22168216	9.06e-06	5.04299
chr1	0	26113007	30830385	9.06e-06	5.04299
chr1	0	31077833	31078539	9.06e-06	5.04299
chr1	0	7150945	7322160	0.000345125	3.46202
chr1	0	7331327	7352328	0.000345125	3.46202
chr1	0	7377523	7425064	0.000345125	3.46202
chr1	0	9062952	9067660	0.000345125	3.46202
chr1	0	9546955	9567217	0.000345125	3.46202
chr1	0	10397156	10413123	0.000345125	3.46202
chr1	0	18232574	18233159	0.000345125	3.46202
chr1	0	18566851	18566990	0.000345125	3.46202
chr1	0	18577110	18601910	0.000345125	3.46202
chr1	0	19117300	19130662	0.000345125	3.46202
chr1	0	21132250	21132575	0.000345125	3.46202
chr1	0	21342202	21836934	0.000345125	3.46202
chr1	0	21841019	22164164	0.000345125	3.46202
chr1	0	22168310	23295929	0.000345125	3.46202
chr1	0	23958921	23959613	0.000345125	3.46202
chr1	0	26084400	26108936	0.000345125	3.46202
chr1	0	30833316	30839895	0.000345125	3.46202
chr1	0	31070154	31070465	0.000345125	3.46202
chr1	0	31623667	31625346	0.000345125	3.46202
chr1	0	6977775	7150577	0.000904124	3.04377
chr1	0	7425417	9062463	0.000904124	3.04377
chr1	0	9068053	9540324	0.000904124	3.04377
chr1	0	9571422	10391536	0.000904124	3.04377
chr1	0	10420918	10456147	0.000904124	3.04377
chr1	0	10468718	10731352	0.000904124	3.04377
chr1	0	11651653	11652205	0.000904124	3.04377
chr1	0	11924027	11927056	0.000904124	3.04377
chr1	0	12113240	12119569	0.000904124	3.04377
chr1	0	15192740	15192916	0.000904124	3.04377
chr1	0	15268655	15272745	0.000904124	3.04377
chr1	0	15276230	15279296	0.000904124	3.04377
chr1	0	15333748	15335859	0.000904124	3.04377
chr1	0	15959886	15960608	0.000904124	3.04377
chr1	0	16679164	16679680	0.000904124	3.04377
chr1	0	17345083	17925542	0.000904124	3.04377
chr1	0	17954486	18230535	0.000904124	3.04377
chr1	0	18236619	18565167	0.000904124	3.04377
chr1	0	18570206	18576951	0.000904124	3.04377
chr1	0	18605604	19116490	0.000904124	3.04377
chr1	0	19131080	19391177	0.000904124	3.04377
chr1	0	20583322	20583734	0.000904124	3.04377
chr1	0	20793015	21129867	0.000904124	3.04377
chr1	0	21133099	21340727	0.000904124	3.04377
chr1	0	23296383	23957783	0.000904124	3.04377
chr1	0	23960868	26082797	0.000904124	3.04377
chr1	0	30841692	31069766	0.000904124	3.04377
chr1	0	31070951	31077465	0.000904124	3.04377
chr1	0	31078837	31269254	0.000904124	3.04377
chr1	0	31337417	31340621	0.000904124	3.04377
chr1	0	5707499	5707515	0.00674529	2.171
chr1	0	6688858	6977005	0.00674529	2.171
chr1	0	10736434	11650933	0.00674529	2.171
chr1	0	11661965	11923982	0.00674529	2.171
chr1	0	11928714	12109295	0.00674529	2.171
chr1	0	12125536	15190419	0.00674529	2.171
chr1	0	15193855	15268363	0.00674529	2.171
chr1	0	15273097	15273952	0.00674529	2.171
chr1	0	15279657	15333241	0.00674529	2.171
chr1	0	15336522	15959364	0.00674529	2.171
chr1	0	15961844	16674593	0.00674529	2.171
chr1	0	16682747	17342924	0.00674529	2.171
chr1	0	19392077	20583238	0.00674529	2.171
chr1	0	20583817	20791180	0.00674529	2.171
chr1	0	31275003	31337293	0.00674529	2.171
chr1	0	31341006	31621427	0.00674529	2.171
chr1	0	31625389	32064552	0.00674529	2.171
chr1	0	32578709	32582604	0.00674529	2.171
chr1	0	94117423	94117432	0.00674529	2.171
chr1	0	94576360	94577462	0.00674529	2.171
chr1	0	95234857	95235309	0.00674529	2.171
chr1	0	95424669	95426365	0.00674529	2.171
chr1	0	96661734	96662143	0.00674529	2.171
chr1	0	97886533	97888314	0.00674529	2.171
chr1	0	99601567	99693159	0.00674529	2.171
chr1	0	100123463	100133290	0.00674529	2.171
chr1	0	100372055	100372070	0.00674529	2.171
chr1	0	102024117	102026906	0.00674529	2.171
chr1	0	102289185	102289362	0.00674529	2.171
chr1	0	103372144	103372306	0.00674529	2.171
chr1	0	106405981	106407494	0.00674529	2.171
chr1	0	107345164	107350511	0.00674529	2.171
chr1	0	109349019	109349307	0.00674529	2.171
chr1	0	109504663	109509038	0.00674529	2.171
chr1	0	110586667	110587598	0.00674529	2.171
chr1	0	110770153	110770594	0.00674529	2.171
chr1	0	111579506	111583628	0.00674529	2.171
chr1	0	115805053	115807131	0.00674529	2.171
chr1	0	115985027	116002050	0.00674529	2.171
chr1	0	3357802	3585369	0.0128019	1.89273
chr1	0	4328766	4329595	0.0128019	1.89273
chr1	0	4706755	4777627	0.0128019	1.89273
chr1	0	5073092	5073155	0.0128019	1.89273
chr1	0	5246626	5250497	0.0128019	1.89273
chr1	0	5641488	5707463	0.0128019	1.89273
chr1	0	5707938	6670395	0.0128019	1.89273
chr1	0	32067225	32574753	0.0128019	1.89273
chr1	0	32583168	32711360	0.0128019	1.89273
chr1	0	34259255	34269435	0.0128019	1.89273
chr1	0	35466665	35466986	0.0128019	1.89273
chr1	0	36872665	36873318	0.0128019	1.89273
chr1	0	37414969	37415547	0.0128019	1.89273
chr1	0	37635504	37687418	0.0128019	1.89273
chr1	0	45635297	45641788	0.0128019	1.89273
chr1	0	56942893	57133521	0.0128019	1.89273
chr1	0	64344019	64346361	0.0128019	1.89273
chr1	0	76826996	76834705	0.0128019	1.89273
chr1	0	82855238	82855238	0.0128019	1.89273
chr1	0	92931263	92937428	0.0128019	1.89273
chr1	0	93768407	94111713	0.0128019	1.89273
chr1	0	94117472	94575600	0.0128019	1.89273
chr1	0	94577697	95233476	0.0128019	1.89273
chr1	0	95235919	95424558	0.0128019	1.89273
chr1	0	95427608	96660592	0.0128019	1.89273
chr1	0	96664495	97886171	0.0128019	1.89273
chr1	0	97895762	99597650	0.0128019	1.89273
chr1	0	99702091	100123338	0.0128019	1.89273
chr1	0	100134252	100369773	0.0128019	1.89273
chr1	0	100372242	102020724	0.0128019	1.89273
chr1	0	102029323	102287973	0.0128019	1.89273
chr1	0	102290353	103368986	0.0128019	1.89273
chr1	0	103372655	106401755	0.0128019	1.89273
chr1	0	106413373	107345135	0.0128019	1.89273
chr1	0	107350931	109348553	0.0128019	1.89273
chr1	0	109349958	109503656	0.0128019	1.89273
chr1	0	109509296	110586616	0.0128019	1.89273
chr1	0	110587956	110767806	0.0128019	1.89273
chr1	0	110775195	111579096	0.0128019	1.89273
chr1	0	111585148	115803218	0.0128019	1.89273
chr1	0	115808551	115974088	0.0128019	1.89273
chr1	0	116005528	116108858	0.0128019	1.89273
chr1	0	117524182	117539373	0.0128019	1.89273
chr1	0	117650999	117693094	0.0128019	1.89273
chr1	0	117747559	117775188	0.0128019	1.89273
chr10	0	415240	1316520	0.0186129	1.73019
chr10	0	3309328	3309482	0.0186129	1.73019
chr10	0	1317965	3308846	0.0280494	1.55208
chr10	0	3309647	4833418	0.0280494	1.55208
chr10	0	5512276	5517651	0.0280494	1.55208
chr10	0	5624038	5624369	0.0280494	1.55208
chr10	0	9152268	9154305	0.0280494	1.55208
chr17	0	987221	21303007	9.06e-06	5.04299
chr18	0	45625421	45625572	9.06e-06	5.04299
chr18	0	46342442	46346479	9.06e-06	5.04299
chr18	0	48005755	50505161	9.06e-06	5.04299
chr18	0	50889517	50889537	9.06e-06	5.04299
chr18	0	52391574	52393744	9.06e-06	5.04299
chr18	0	53962817	53963923	9.06e-06	5.04299
chr18	0	57639904	57768009	9.06e-06	5.04299
chr18	0	57912703	57912785	9.06e-06	5.04299
chr18	0	61809405	61809922	9.06e-06	5.04299
chr18	0	62581797	62890743	9.06e-06	5.04299
chr18	0	66485750	66489787	9.06e-06	5.04299
chr18	0	67399208	67400547	9.06e-06	5.04299
chr18	0	38455134	38455147	9.06e-06	5.04299
chr18	0	40922736	41244833	9.06e-06	5.04299
chr18	0	43695667	43696148	9.06e-06	5.04299
chr18	0	43946314	43946837	9.06e-06	5.04299
chr18	0	44962861	45625272	9.06e-06	5.04299
chr18	0	45627633	45815818	9.06e-06	5.04299
chr18	0	45817748	46340843	9.06e-06	5.04299
chr18	0	46347205	48005668	9.06e-06	5.04299
chr18	0	50508024	50888994	9.06e-06	5.04299
chr18	0	50892004	51490941	9.06e-06	5.04299
chr18	0	51513510	52390080	9.06e-06	5.04299
chr18	0	52394164	53962768	9.06e-06	5.04299
chr18	0	53964140	56451859	9.06e-06	5.04299
chr18	0	56626936	57639517	9.06e-06	5.04299
chr18	0	57772169	57912051	9.06e-06	5.04299
chr18	0	57912874	57930145	9.06e-06	5.04299
chr18	0	61587718	61587750	9.06e-06	5.04299
chr18	0	61672610	61806634	9.06e-06	5.04299
chr18	0	61810012	62578565	9.06e-06	5.04299
chr18	0	62891503	65004876	9.06e-06	5.04299
chr18	0	65013441	66485549	9.06e-06	5.04299
chr18	0	66491583	67020742	9.06e-06	5.04299
chr18	0	67021712	67399155	9.06e-06	5.04299
chr18	0	67402129	67402129	9.06e-06	5.04299
chr18	0	69029682	69029878	9.06e-06	5.04299
chr18	0	72058050	72058217	9.06e-06	5.04299
chr18	0	72746970	72746990	9.06e-06	5.04299
chr18	0	38524259	38525567	2.13e-05	4.6724
chr18	0	38960276	38960714	2.13e-05	4.6724
chr18	0	40024348	40026515	2.13e-05	4.6724
chr18	0	40506819	40659504	2.13e-05	4.6724
chr18	0	40912003	40916912	2.13e-05	4.6724
chr18	0	41244911	43681679	2.13e-05	4.6724
chr18	0	43702591	43944223	2.13e-05	4.6724
chr18	0	43947216	44961496	2.13e-05	4.6724
chr18	0	45817457	45817457	2.13e-05	4.6724
chr18	0	51497679	51511728	2.13e-05	4.6724
chr18	0	56455628	56621161	2.13e-05	4.6724
chr18	0	57934167	61587700	2.13e-05	4.6724
chr18	0	61587794	61665391	2.13e-05	4.6724
chr18	0	65007543	65013103	2.13e-05	4.6724
chr18	0	67021470	67021663	2.13e-05	4.6724
chr18	0	67404111	69027305	2.13e-05	4.6724
chr18	0	69030354	72057565	2.13e-05	4.6724
chr18	0	72059541	72742822	2.13e-05	4.6724
chr18	0	72748503	72914782	2.13e-05	4.6724
chr18	0	73544676	73544750	2.13e-05	4.6724
chr18	0	76441394	76446504	2.13e-05	4.6724
chr18	0	38091750	38091828	0.000238785	3.62199
chr18	0	38123271	38232127	0.000238785	3.62199
chr18	0	38311948	38451611	0.000238785	3.62199
chr18	0	38456889	38521653	0.000238785	3.62199
chr18	0	38527296	38960113	0.000238785	3.62199
chr18	0	38961021	39013172	0.000238785	3.62199
chr18	0	39254020	39256047	0.000238785	3.62199
chr18	0	39520274	39521705	0.000238785	3.62199
chr18	0	40019196	40019196	0.000238785	3.62199
chr18	0	40026568	40503674	0.000238785	3.62199
chr18	0	40665693	40909242	0.000238785	3.62199
chr18	0	72922740	73543369	0.000238785	3.62199
chr18	0	73544807	76260637	0.000238785	3.62199
chr18	0	76411179	76439130	0.000238785	3.62199
chr18	0	76448039	76716161	0.000238785	3.62199
chr18	0	38040560	38090584	0.00535096	2.27157
chr18	0	38092049	38119211	0.00535096	2.27157
chr18	0	38234896	38307941	0.00535096	2.27157
chr18	0	39013771	39251823	0.00535096	2.27157
chr18	0	39259148	39518604	0.00535096	2.27157
chr18	0	39522508	40018023	0.00535096	2.27157
chr18	0	76261932	76410407	0.00535096	2.27157
chr18	0	76716864	77109240	0.00535096	2.27157
chr19	0	1123378	1123540	9.06e-06	5.04299
chr19	0	1425808	1451254	9.06e-06	5.04299
chr19	0	284018	1023867	0.000884406	3.05335
chr19	0	1033199	1120329	0.000884406	3.05335
chr19	0	1127720	1423672	0.000884406	3.05335
chr19	0	1464416	1728501	0.000884406	3.05335
chr19	0	5399492	5399908	0.000884406	3.05335
chr19	0	1025304	1025540	0.0139598	1.85512
chr19	0	1731831	2912576	0.0139598	1.85512
chr19	0	3034534	3051550	0.0139598	1.85512
chr19	0	4840999	4848243	0.0139598	1.85512
chr19	0	5532635	5532656	0.0139598	1.85512
chr19	0	5690772	5705075	0.0139598	1.85512
chr19	0	11168662	11169052	0.0139598	1.85512
chr19	0	2912649	3021435	0.0283214	1.54789
chr19	0	3054567	4833835	0.0283214	1.54789
chr19	0	4852137	5399041	0.0283214	1.54789
chr19	0	5400865	5531608	0.0283214	1.54789
chr19	0	5533326	5690005	0.0283214	1.54789
chr19	0	5713235	6453556	0.0283214	1.54789
chr19	0	7615865	7619239	0.0283214	1.54789
chr19	0	7825104	7831047	0.0283214	1.54789
chr19	0	9059232	9059808	0.0283214	1.54789
chr19	0	10236313	10241944	0.0283214	1.54789
chr19	0	10862192	11122486	0.0283214	1.54789
chr19	0	11163689	11163689	0.0283214	1.54789
chr19	0	12185102	12717847	0.0283214	1.54789
chr20	0	1619952	1620147	9.06e-06	5.04299
chr20	0	2451451	2453308	9.06e-06	5.04299
chr20	0	3131488	3136626	9.06e-06	5.04299
chr20	0	3400018	3402674	9.06e-06	5.04299
chr20	0	3643876	3648613	9.06e-06	5.04299
chr20	0	4657017	4657030	9.06e-06	5.04299
chr20	0	4718788	4719449	9.06e-06	5.04299
chr20	0	1387458	1387621	4.92e-05	4.30825
chr20	0	1615959	1619164	4.92e-05	4.30825
chr20	0	1621686	1623752	4.92e-05	4.30825
chr20	0	2110072	2450292	4.92e-05	4.30825
chr20	0	2454367	3127743	4.92e-05	4.30825
chr20	0	3136703	3398310	4.92e-05	4.30825
chr20	0	3402792	3643653	4.92e-05	4.30825
chr20	0	3649140	4656822	4.92e-05	4.30825
chr20	0	4659538	4718104	4.92e-05	4.30825
chr20	0	4721180	4979846	4.92e-05	4.30825
chr20	0	5731199	5737039	4.92e-05	4.30825
chr20	0	5982604	5982826	4.92e-05	4.30825
chr20	0	6080698	6081144	4.92e-05	4.30825
chr20	0	6090704	6092830	4.92e-05	4.30825
chr20	0	7657474	7658241	4.92e-05	4.30825
chr20	0	455764	1387340	0.000799624	3.09711
chr20	0	1387687	1614288	0.000799624	3.09711
chr20	0	1623870	2109177	0.000799624	3.09711
chr20	0	4979886	5730574	0.000799624	3.09711
chr20	0	5743282	5982231	0.000799624	3.09711
chr20	0	5984527	6080385	0.000799624	3.09711
chr20	0	6082058	6090623	0.000799624	3.09711
chr20	0	6100088	7653485	0.000799624	3.09711
chr20	0	7658696	9132036	0.000799624	3.09711
chr20	0	9365379	9368973	0.000799624	3.09711
chr20	0	9596345	9596537	0.000799624	3.09711
chr20	0	9958906	9959501	0.000799624	3.09711
chr20	0	11639792	11641930	0.000799624	3.09711
chr20	0	12639902	12640774	0.000799624	3.09711
chr20	0	14415228	14455497	0.000799624	3.09711
chr20	0	14608923	14648235	0.000799624	3.09711
chr20	0	14661106	14691122	0.000799624	3.09711
chr20	0	15211398	15299479	0.000799624	3.09711
chr20	0	15350280	15350831	0.000799624	3.09711
chr20	0	9134549	9365241	0.011893	1.92471
chr20	0	9370231	9596287	0.011893	1.92471
chr20	0	9596550	9955084	0.011893	1.92471
chr20	0	9960192	11639408	0.011893	1.92471
chr20	0	11641956	11841995	0.011893	1.92471
chr20	0	12227306	12227498	0.011893	1.92471
chr20	0	12506644	12508046	0.011893	1.92471
chr20	0	12639516	12639516	0.011893	1.92471
chr20	0	12641152	12641383	0.011893	1.92471
chr20	0	12943554	12944184	0.011893	1.92471
chr20	0	14249808	14408090	0.011893	1.92471
chr20	0	14459573	14606400	0.011893	1.92471
chr20	0	14658364	14660944	0.011893	1.92471
chr20	0	14691667	15206141	0.011893	1.92471
chr20	0	15300176	15349703	0.011893	1.92471
chr20	0	15352686	15852928	0.011893	1.92471
chr20	0	15961553	15961689	0.011893	1.92471
chr20	0	16101243	16106844	0.011893	1.92471
chr20	0	16824361	16824480	0.011893	1.92471
chr20	0	16854747	16854747	0.011893	1.92471
chr20	0	38038991	38042046	0.011893	1.92471
chr21	0	25588249	25588339	9.06e-06	5.04299
chr22	0	44541198	44541860	9.06e-06	5.04299
chr22	0	44644983	44677647	9.06e-06	5.04299
chr22	0	44790197	48371985	9.06e-06	5.04299
chr22	0	48472851	49331012	9.06e-06	5.04299
chr22	0	44165307	44539902	0.00215284	2.66699
chr22	0	44543336	44644959	0.00215284	2.66699
chr22	0	44679762	44789059	0.00215284	2.66699
chr22	0	48372218	48470344	0.00215284	2.66699
chr3	0	30192544	30192565	0.00475408	2.32293
chr3	0	30654410	30690588	0.00475408	2.32293
chr3	0	50033228	50044012	0.00475408	2.32293
chr3	0	59639362	59639865	0.00475408	2.32293
chr3	0	59705135	61063639	0.00475408	2.32293
chr3	0	61127205	61128017	0.00475408	2.32293
chr3	0	2212571	2365123	0.0441241	1.35532
chr3	0	3383095	3383206	0.0441241	1.35532
chr3	0	3557902	3558555	0.0441241	1.35532
chr3	0	5041215	5044464	0.0441241	1.35532
chr3	0	5449970	5451601	0.0441241	1.35532
chr3	0	7131479	7132442	0.0441241	1.35532
chr3	0	7486223	7486240	0.0441241	1.35532
chr3	0	10340783	10346063	0.0441241	1.35532
chr3	0	11014565	11016323	0.0441241	1.35532
chr3	0	12528627	12531421	0.0441241	1.35532
chr3	0	12635169	12635184	0.0441241	1.35532
chr3	0	13018263	13018488	0.0441241	1.35532
chr3	0	13533582	13542671	0.0441241	1.35532
chr3	0	13720235	13723767	0.0441241	1.35532
chr3	0	14214524	14230198	0.0441241	1.35532
chr3	0	14902744	14902928	0.0441241	1.35532
chr3	0	20003172	20003228	0.0441241	1.35532
chr3	0	20796281	20856686	0.0441241	1.35532
chr3	0	22384347	22388374	0.0441241	1.35532
chr3	0	23258530	23301213	0.0441241	1.35532
chr3	0	23454790	23458291	0.0441241	1.35532
chr3	0	23567980	23567999	0.0441241	1.35532
chr3	0	25744468	25745360	0.0441241	1.35532
chr3	0	27165174	27330335	0.0441241	1.35532
chr3	0	27874943	28316928	0.0441241	1.35532
chr3	0	28463597	28472728	0.0441241	1.35532
chr3	0	28923583	28923933	0.0441241	1.35532
chr3	0	29696897	29698569	0.0441241	1.35532
chr3	0	29905267	30191123	0.0441241	1.35532
chr3	0	30192777	30653674	0.0441241	1.35532
chr3	0	30690748	30814963	0.0441241	1.35532
chr3	0	31967967	31971838	0.0441241	1.35532
chr3	0	32973076	32974716	0.0441241	1.35532
chr3	0	34119511	34119784	0.0441241	1.35532
chr3	0	34585358	34585712	0.0441241	1.35532
chr3	0	34824952	34830424	0.0441241	1.35532
chr3	0	35200632	35201049	0.0441241	1.35532
chr3	0	35739635	35797910	0.0441241	1.35532
chr3	0	36739847	36740273	0.0441241	1.35532
chr3	0	40001430	40014390	0.0441241	1.35532
chr3	0	40369023	40372278	0.0441241	1.35532
chr3	0	40662598	40664554	0.0441241	1.35532
chr3	0	41007883	41009243	0.0441241	1.35532
chr3	0	41732268	41733333	0.0441241	1.35532
chr3	0	42222838	50029201	0.0441241	1.35532
chr3	0	50046569	57842229	0.0441241	1.35532
chr3	0	57950222	57950643	0.0441241	1.35532
chr3	0	58095500	59638487	0.0441241	1.35532
chr3	0	59639967	59702821	0.0441241	1.35532
chr3	0	61064432	61126821	0.0441241	1.35532
chr3	0	61130900	79366540	0.0441241	1.35532
chr3	0	79943003	79944076	0.0441241	1.35532
chr3	0	80209292	80209574	0.0441241	1.35532
chr3	0	80436796	80437274	0.0441241	1.35532
chr3	0	80485647	84174996	0.0441241	1.35532
chr3	0	84394801	84394921	0.0441241	1.35532
chr3	0	85755560	85874519	0.0441241	1.35532
chr4	0	109492432	109520265	9.06e-06	5.04299
chr5	0	63262194	63262195	0.0496315	1.30424
chr5	0	63294361	63329960	0.0496315	1.30424
chr5	0	63614751	63676900	0.0496315	1.30424
chr5	0	63874252	63878803	0.0496315	1.30424
chr5	0	63928947	73115275	0.0496315	1.30424
chr5	0	73126790	86701103	0.0496315	1.30424
chr5	0	87097864	87097880	0.0496315	1.30424
chr5	0	87430302	87430517	0.0496315	1.30424
chr6	0	85888929	85889516	0.00854269	2.06841
chr6	0	87346983	87351573	0.00854269	2.06841
chr6	0	91799256	91800459	0.00854269	2.06841
chr6	0	102881277	103094811	0.00854269	2.06841
chr6	0	103445217	103451146	0.00854269	2.06841
chr6	0	104644246	104785244	0.00854269	2.06841
chr6	0	105814673	105817478	0.00854269	2.06841
chr6	0	112924860	112929060	0.00854269	2.06841
chr6	0	113156911	113157686	0.00854269	2.06841
chr6	0	113899961	113900173	0.00854269	2.06841
chr6	0	114358298	114358524	0.00854269	2.06841
chr6	0	114785608	115542299	0.00854269	2.06841
chr6	0	117724499	117725448	0.00854269	2.06841
chr6	0	117809031	117809490	0.00854269	2.06841
chr6	0	117826504	117826724	0.00854269	2.06841
chr6	0	148008137	148008880	0.00854269	2.06841
chr6	0	150644476	150644476	0.00854269	2.06841
chr6	0	152718491	152719218	0.00854269	2.06841
chr6	0	155118226	155118439	0.00854269	2.06841
chr6	0	155281493	155281716	0.00854269	2.06841
chr6	0	157443067	157444202	0.00854269	2.06841
chr6	0	158337471	158341759	0.00854269	2.06841
chr6	0	158350284	158358567	0.00854269	2.06841
chr6	0	159537349	159539365	0.00854269	2.06841
chr6	0	159927218	159928324	0.00854269	2.06841
chr6	0	160962503	160962626	0.00854269	2.06841
chr6	0	161005132	162305180	0.00854269	2.06841
chr6	0	162595372	162636455	0.00854269	2.06841
chr6	0	163122220	165980172	0.00854269	2.06841
chr6	0	166761181	166762205	0.00854269	2.06841
chr6	0	170689237	170715778	0.00854269	2.06841
chr6	0	170808597	170842081	0.00854269	2.06841
chr6	0	170852535	170903919	0.00854269	2.06841
chr6	0	85342863	85883293	0.0134535	1.87117
chr6	0	85891744	87346865	0.0134535	1.87117
chr6	0	87352034	87835893	0.0134535	1.87117
chr6	0	88061575	88061653	0.0134535	1.87117
chr6	0	89749105	89749189	0.0134535	1.87117
chr6	0	91199281	91204341	0.0134535	1.87117
chr6	0	91703486	91703617	0.0134535	1.87117
chr6	0	92857641	92858784	0.0134535	1.87117
chr6	0	100987154	100990987	0.0134535	1.87117
chr6	0	102004540	102879178	0.0134535	1.87117
chr6	0	103095093	103440995	0.0134535	1.87117
chr6	0	103456649	104638443	0.0134535	1.87117
chr6	0	104788618	105812529	0.0134535	1.87117
chr6	0	105817742	107076647	0.0134535	1.87117
chr6	0	107446438	107451531	0.0134535	1.87117
chr6	0	107525502	107639608	0.0134535	1.87117
chr6	0	107846182	107866515	0.0134535	1.87117
chr6	0	108482847	108485641	0.0134535	1.87117
chr6	0	109539853	109623893	0.0134535	1.87117
chr6	0	111863730	111907398	0.0134535	1.87117
chr6	0	112138706	112919015	0.0134535	1.87117
chr6	0	112929236	113156868	0.0134535	1.87117
chr6	0	113158302	113887698	0.0134535	1.87117
chr6	0	113900918	114357212	0.0134535	1.87117
chr6	0	114360368	114782839	0.0134535	1.87117
chr6	0	115569351	116220200	0.0134535	1.87117
chr6	0	116631700	116631712	0.0134535	1.87117
chr6	0	117745663	117807748	0.0134535	1.87117
chr6	0	117811077	117824492	0.0134535	1.87117
chr6	0	117827493	118153415	0.0134535	1.87117
chr6	0	118206559	118236403	0.0134535	1.87117
chr6	0	122804112	122804194	0.0134535	1.87117
chr6	0	122907386	122908093	0.0134535	1.87117
chr6	0	127920581	127937251	0.0134535	1.87117
chr6	0	130674985	130679965	0.0134535	1.87117
chr6	0	131418544	131419022	0.0134535	1.87117
chr6	0	135342254	135343238	0.0134535	1.87117
chr6	0	146965589	146982158	0.0134535	1.87117
chr6	0	147324938	147336952	0.0134535	1.87117
chr6	0	147872486	148007144	0.0134535	1.87117
chr6	0	148014547	148095291	0.0134535	1.87117
chr6	0	150644384	150644384	0.0134535	1.87117
chr6	0	150647013	150647013	0.0134535	1.87117
chr6	0	150710447	150711164	0.0134535	1.87117
chr6	0	151121110	151121248	0.0134535	1.87117
chr6	0	151335764	151338889	0.0134535	1.87117
chr6	0	153587049	153587328	0.0134535	1.87117
chr6	0	154121980	154128240	0.0134535	1.87117
chr6	0	154874486	155115808	0.0134535	1.87117
chr6	0	155124583	155280249	0.0134535	1.87117
chr6	0	155282976	157432660	0.0134535	1.87117
chr6	0	157445553	158336039	0.0134535	1.87117
chr6	0	158342286	158350036	0.0134535	1.87117
chr6	0	158359003	158913616	0.0134535	1.87117
chr6	0	159398633	159536484	0.0134535	1.87117
chr6	0	159539566	159927175	0.0134535	1.87117
chr6	0	159929461	160961075	0.0134535	1.87117
chr6	0	160964652	160998148	0.0134535	1.87117
chr6	0	162306298	162410527	0.0134535	1.87117
chr6	0	162467854	162594941	0.0134535	1.87117
chr6	0	162636630	163121894	0.0134535	1.87117
chr6	0	165991585	166759087	0.0134535	1.87117
chr6	0	166762685	169855352	0.0134535	1.87117
chr6	0	169874727	170683526	0.0134535	1.87117
chr6	0	170717081	170808231	0.0134535	1.87117
chr6	0	170849031	170849031	0.0134535	1.87117
chr6	0	83493373	83493393	0.0452928	1.34397
chr6	0	84570890	85342842	0.0452928	1.34397
chr6	0	87836521	88061039	0.0452928	1.34397
chr6	0	88061837	89748850	0.0452928	1.34397
chr6	0	89749812	91199220	0.0452928	1.34397
chr6	0	91205726	91703090	0.0452928	1.34397
chr6	0	91704358	91798699	0.0452928	1.34397
chr6	0	91801576	92857171	0.0452928	1.34397
chr6	0	92862405	93725827	0.0452928	1.34397
chr6	0	93811908	93811986	0.0452928	1.34397
chr6	0	96014686	96022936	0.0452928	1.34397
chr6	0	96489223	96489816	0.0452928	1.34397
chr6	0	96797749	100987009	0.0452928	1.34397
chr6	0	100992706	101944524	0.0452928	1.34397
chr6	0	101945722	102004342	0.0452928	1.34397
chr6	0	107081022	107443414	0.0452928	1.34397
chr6	0	107457457	107519644	0.0452928	1.34397
chr6	0	107644482	107846112	0.0452928	1.34397
chr6	0	107876978	108480994	0.0452928	1.34397
chr6	0	108488349	109527325	0.0452928	1.34397
chr6	0	109624937	111861365	0.0452928	1.34397
chr6	0	111908365	112138294	0.0452928	1.34397
chr6	0	116222857	116631605	0.0452928	1.34397
chr6	0	116631933	117723464	0.0452928	1.34397
chr6	0	117725470	117745007	0.0452928	1.34397
chr6	0	118165365	118198487	0.0452928	1.34397
chr6	0	118242925	120365981	0.0452928	1.34397
chr6	0	121245408	121249983	0.0452928	1.34397
chr6	0	121476363	122802358	0.0452928	1.34397
chr6	0	122812047	122905007	0.0452928	1.34397
chr6	0	122922125	123145762	0.0452928	1.34397
chr6	0	125232806	125239375	0.0452928	1.34397
chr6	0	125384586	125384588	0.0452928	1.34397
chr6	0	127298330	127517883	0.0452928	1.34397
chr6	0	127827366	127913473	0.0452928	1.34397
chr6	0	127939995	128125443	0.0452928	1.34397
chr6	0	128856645	128866632	0.0452928	1.34397
chr6	0	129284941	129285575	0.0452928	1.34397
chr6	0	130542809	130673203	0.0452928	1.34397
chr6	0	130680014	130764291	0.0452928	1.34397
chr6	0	132730162	132730794	0.0452928	1.34397
chr6	0	133955119	133956507	0.0452928	1.34397
chr6	0	134904315	134904524	0.0452928	1.34397
chr6	0	140557978	140578494	0.0452928	1.34397
chr6	0	145500462	146960845	0.0452928	1.34397
chr6	0	146982496	147323241	0.0452928	1.34397
chr6	0	147339237	147872310	0.0452928	1.34397
chr6	0	148095366	148354753	0.0452928	1.34397
chr6	0	148761367	148761603	0.0452928	1.34397
chr6	0	148849429	148851309	0.0452928	1.34397
chr6	0	148862377	148868888	0.0452928	1.34397
chr6	0	150206380	150642796	0.0452928	1.34397
chr6	0	150651824	150705173	0.0452928	1.34397
chr6	0	150712661	151119598	0.0452928	1.34397
chr6	0	151121984	151327373	0.0452928	1.34397
chr6	0	151339137	152714692	0.0452928	1.34397
chr6	0	152722228	152772494	0.0452928	1.34397
chr6	0	153550802	153584989	0.0452928	1.34397
chr6	0	153587728	154120064	0.0452928	1.34397
chr6	0	154139405	154872080	0.0452928	1.34397
chr6	0	158914513	159398563	0.0452928	1.34397
chr6	0	162413616	162466059	0.0452928	1.34397
chr6	0	169868059	169870703	0.0452928	1.34397
chr7	0	137618152	137618171	0.00242684	2.61496
chr7	0	138557350	139155171	0.00242684	2.61496
chr7	0	140498454	140706708	0.00242684	2.61496
chr7	0	140919739	140920748	0.00242684	2.61496
chr7	0	141283823	141493302	0.00242684	2.61496
chr7	0	144486251	144486365	0.00242684	2.61496
chr7	0	145981007	145981370	0.00242684	2.61496
chr7	0	146276890	146354025	0.00242684	2.61496
chr7	0	146868370	146868611	0.00242684	2.61496
chr7	0	147137347	147137877	0.00242684	2.61496
chr7	0	147934639	147934777	0.00242684	2.61496
chr7	0	148893948	149522366	0.00242684	2.61496
chr7	0	150268098	150268236	0.00242684	2.61496
chr7	0	150340795	150341441	0.00242684	2.61496
chr7	0	151354400	151973869	0.00242684	2.61496
chr7	0	152599191	152613363	0.00242684	2.61496
chr7	0	153857811	153858000	0.00242684	2.61496
chr7	0	154162380	154163556	0.00242684	2.61496
chr7	0	156874750	156879675	0.00242684	2.61496
chr7	0	157096727	157096748	0.00242684	2.61496
chr7	0	126043656	126043668	0.00749367	2.12531
chr7	0	126439361	126439383	0.00749367	2.12531
chr7	0	129986961	129988375	0.00749367	2.12531
chr7	0	130926928	130928188	0.00749367	2.12531
chr7	0	132924777	132927272	0.00749367	2.12531
chr7	0	133261820	133265801	0.00749367	2.12531
chr7	0	135699857	137611579	0.00749367	2.12531
chr7	0	137618322	138557068	0.00749367	2.12531
chr7	0	139161132	140496203	0.00749367	2.12531
chr7	0	140707327	140916844	0.00749367	2.12531
chr7	0	140923414	141273317	0.00749367	2.12531
chr7	0	141498276	144486165	0.00749367	2.12531
chr7	0	144487880	145980918	0.00749367	2.12531
chr7	0	145988501	146275836	0.00749367	2.12531
chr7	0	146354709	146865606	0.00749367	2.12531
chr7	0	146874683	147132505	0.00749367	2.12531
chr7	0	147138137	147932140	0.00749367	2.12531
chr7	0	147936563	148888020	0.00749367	2.12531
chr7	0	149524665	150267953	0.00749367	2.12531
chr7	0	150268356	150340211	0.00749367	2.12531
chr7	0	150341718	151352085	0.00749367	2.12531
chr7	0	151976410	152598247	0.00749367	2.12531
chr7	0	152616043	153851536	0.00749367	2.12531
chr7	0	153868356	154159182	0.00749367	2.12531
chr7	0	154164012	156874087	0.00749367	2.12531
chr7	0	156880398	157091784	0.00749367	2.12531
chr7	0	157097135	158385118	0.00749367	2.12531
chr8	0	617667	35891812	9.06e-06	5.04299
chr8	0	37459891	37581541	9.06e-06	5.04299
chr8	0	35892645	37459524	9.49e-05	4.02251
chr8	0	37582304	37783235	9.49e-05	4.02251
chr8	0	37868474	37873342	9.49e-05	4.02251
chr8	0	37786193	37865519	0.00447424	2.34928
chr8	0	37876883	38168367	0.00447424	2.34928
chr8	0	38406795	38407126	0.00447424	2.34928
chr8	0	38170521	38402151	0.036031	1.44332
chr8	0	38408406	38580511	0.036031	1.44332
chr8	0	38952995	38953367	0.036031	1.44332
chr9	0	791003	28513818	9.06e-06	5.04299
chr9	0	28534839	28539166	9.06e-06	5.04299
chr9	0	789932	790988	0.0011079	2.9555
chr9	0	28527186	28527186	0.0011079	2.9555
chr9	0	28539581	29136748	0.0011079	2.9555
chr9	0	29139699	29176095	0.0473785	1.32442
chr9	0	29183429	29203366	0.0473785	1.32442
chr9	0	29262510	29269152	0.0473785	1.32442
chr9	0	29383816	29400712	0.0473785	1.32442
chr1	1	149882014	158514211	9.06e-06	5.04299
chr1	1	158550433	164351085	9.06e-06	5.04299
chr1	1	164823199	165526793	9.06e-06	5.04299
chr1	1	165533005	166476639	9.06e-06	5.04299
chr1	1	166693545	167046140	9.06e-06	5.04299
chr1	1	167065003	167198157	9.06e-06	5.04299
chr1	1	167211472	167234690	9.06e-06	5.04299
chr1	1	167388730	167464893	9.06e-06	5.04299
chr1	1	167626982	170122625	9.06e-06	5.04299
chr1	1	170128413	170271170	9.06e-06	5.04299
chr1	1	171151699	171371123	9.06e-06	5.04299
chr1	1	182728887	182772693	9.06e-06	5.04299
chr1	1	182784119	186241705	9.06e-06	5.04299
chr1	1	186877211	187378009	9.06e-06	5.04299
chr1	1	187888914	189065879	9.06e-06	5.04299
chr1	1	189547638	189722611	9.06e-06	5.04299
chr1	1	149881398	149881398	1.95e-05	4.71049
chr1	1	158514226	158550080	1.95e-05	4.71049
chr1	1	164351153	164821782	1.95e-05	4.71049
chr1	1	165531339	165531727	1.95e-05	4.71049
chr1	1	166477537	166690719	1.95e-05	4.71049
chr1	1	167048067	167063146	1.95e-05	4.71049
chr1	1	167198536	167206254	1.95e-05	4.71049
chr1	1	167237278	167386002	1.95e-05	4.71049
chr1	1	167467696	167622119	1.95e-05	4.71049
chr1	1	170126618	170126741	1.95e-05	4.71049
chr1	1	170274848	171148905	1.95e-05	4.71049
chr1	1	171374129	177507727	1.95e-05	4.71049
chr1	1	177561438	178941607	1.95e-05	4.71049
chr1	1	178978208	179186829	1.95e-05	4.71049
chr1	1	179186948	182722743	1.95e-05	4.71049
chr1	1	182775884	182783894	1.95e-05	4.71049
chr1	1	186241738	186875927	1.95e-05	4.71049
chr1	1	187380723	187888876	1.95e-05	4.71049
chr1	1	189071920	189547528	1.95e-05	4.71049
chr1	1	189729091	190123667	1.95e-05	4.71049
chr1	1	177509376	177558679	0.000117286	3.93076
chr1	1	178953746	178976731	0.000117286	3.93076
chr1	1	179186851	179186867	0.000117286	3.93076
chr1	1	190130748	200297293	0.000117286	3.93076
chr1	1	200845942	200922282	0.000117286	3.93076
chr1	1	201651762	201807293	0.000117286	3.93076
chr1	1	201816572	202323731	0.000117286	3.93076
chr1	1	205437900	205456680	0.000117286	3.93076
chr1	1	207734866	207734866	0.000117286	3.93076
chr1	1	209598867	209982073	0.000117286	3.93076
chr1	1	211756262	211846415	0.000117286	3.93076
chr1	1	212464980	212586736	0.000117286	3.93076
chr1	1	233963170	233964018	0.000117286	3.93076
chr1	1	234550863	235347808	0.000117286	3.93076
chr1	1	238773280	238855281	0.000117286	3.93076
chr1	1	238866941	238868027	0.000117286	3.93076
chr1	1	238970805	241433465	0.000117286	3.93076
chr1	1	241435595	242347587	0.000117286	3.93076
chr1	1	242453871	247566875	0.000117286	3.93076
chr1	1	247568051	247813706	0.000117286	3.93076
chr1	1	149879545	149879545	0.00031543	3.5011
chr1	1	200300037	200843768	0.00031543	3.5011
chr1	1	200923532	201650303	0.00031543	3.5011
chr1	1	201811960	201815409	0.00031543	3.5011
chr1	1	202325358	205437537	0.00031543	3.5011
chr1	1	205459511	207731374	0.00031543	3.5011
chr1	1	207746653	208777895	0.00031543	3.5011
chr1	1	208788826	209595853	0.00031543	3.5011
chr1	1	209982293	211751025	0.00031543	3.5011
chr1	1	211846876	211873190	0.00031543	3.5011
chr1	1	211877735	212462212	0.00031543	3.5011
chr1	1	212586836	216576160	0.00031543	3.5011
chr1	1	216583713	227005004	0.00031543	3.5011
chr1	1	227013696	232025174	0.00031543	3.5011
chr1	1	232166318	233959405	0.00031543	3.5011
chr1	1	233966323	234549031	0.00031543	3.5011
chr1	1	235348930	236044778	0.00031543	3.5011
chr1	1	236053744	238772985	0.00031543	3.5011
chr1	1	238855638	238864573	0.00031543	3.5011
chr1	1	238872678	238968800	0.00031543	3.5011
chr1	1	241434360	241434468	0.00031543	3.5011
chr1	1	242350620	242450015	0.00031543	3.5011
chr1	1	247567923	247567932	0.00031543	3.5011
chr12	1	889902	1300258	9.06e-06	5.04299
chr12	1	2272876	2337175	9.06e-06	5.04299
chr12	1	23240394	23494945	9.06e-06	5.04299
chr12	1	24290997	24393754	9.06e-06	5.04299
chr12	1	24395272	27033330	9.06e-06	5.04299
chr12	1	27109832	27463409	9.06e-06	5.04299
chr12	1	30627896	30632851	9.06e-06	5.04299
chr12	1	30846629	33216078	9.06e-06	5.04299
chr12	1	33221491	33521107	9.06e-06	5.04299
chr12	1	1301401	2232157	0.000207517	3.68295
chr12	1	2340419	3698849	0.000207517	3.68295
chr12	1	3738694	3739094	0.000207517	3.68295
chr12	1	23074506	23223112	0.000207517	3.68295
chr12	1	23498081	23516143	0.000207517	3.68295
chr12	1	23858221	24289366	0.000207517	3.68295
chr12	1	24395202	24395222	0.000207517	3.68295
chr12	1	27033469	27109655	0.000207517	3.68295
chr12	1	27465190	28242992	0.000207517	3.68295
chr12	1	28366528	28402557	0.000207517	3.68295
chr12	1	29994184	30617302	0.000207517	3.68295
chr12	1	30638316	30846560	0.000207517	3.68295
chr12	1	33216299	33221005	0.000207517	3.68295
chr12	1	2233929	2270291	0.00192722	2.71507
chr12	1	3699043	3736328	0.00192722	2.71507
chr12	1	3740072	4108513	0.00192722	2.71507
chr12	1	22642801	23071309	0.00192722	2.71507
chr12	1	23520491	23851822	0.00192722	2.71507
chr12	1	28245036	28361127	0.00192722	2.71507
chr12	1	28408365	29416782	0.00192722	2.71507
chr12	1	29646486	29985998	0.00192722	2.71507
chr12	1	4108984	5520723	0.0149638	1.82496
chr12	1	21601304	21852030	0.0149638	1.82496
chr12	1	22547089	22633482	0.0149638	1.82496
chr12	1	29419110	29645253	0.0149638	1.82496
chr12	1	5520759	7657427	0.0485886	1.31347
chr12	1	11581774	11635994	0.0485886	1.31347
chr12	1	12442025	12601020	0.0485886	1.31347
chr12	1	21384409	21546981	0.0485886	1.31347
chr12	1	21578271	21600044	0.0485886	1.31347
chr12	1	21853012	22538890	0.0485886	1.31347
chr18	1	9929960	9946405	9.06e-06	5.04299
chr18	1	10040445	10353179	9.06e-06	5.04299
chr18	1	10728047	10739276	9.06e-06	5.04299
chr18	1	12060727	12069662	9.06e-06	5.04299
chr18	1	18697629	21885769	9.06e-06	5.04299
chr18	1	7099620	7122211	0.000430024	3.36651
chr18	1	7164560	7455929	0.000430024	3.36651
chr18	1	8567637	8799448	0.000430024	3.36651
chr18	1	8827063	9005535	0.000430024	3.36651
chr18	1	9130976	9924295	0.000430024	3.36651
chr18	1	9947781	10039133	0.000430024	3.36651
chr18	1	10356076	10725452	0.000430024	3.36651
chr18	1	10740708	10798917	0.000430024	3.36651
chr18	1	12069673	12069673	0.000430024	3.36651
chr18	1	21886823	22046656	0.000430024	3.36651
chr18	1	2544662	2548101	0.00141206	2.85015
chr18	1	3690546	3829144	0.00141206	2.85015
chr18	1	3830266	4094286	0.00141206	2.85015
chr18	1	7080135	7089885	0.00141206	2.85015
chr18	1	7122324	7162929	0.00141206	2.85015
chr18	1	7456671	7580077	0.00141206	2.85015
chr18	1	7914738	8566679	0.00141206	2.85015
chr18	1	8799709	8826866	0.00141206	2.85015
chr18	1	9008471	9123121	0.00141206	2.85015
chr18	1	10801345	10843947	0.00141206	2.85015
chr18	1	11877568	12058281	0.00141206	2.85015
chr18	1	12070386	12747942	0.00141206	2.85015
chr18	1	18689747	18694022	0.00141206	2.85015
chr18	1	22048589	22167217	0.00141206	2.85015
chr18	1	1595848	1601249	0.00587002	2.23136
chr18	1	2079801	2536177	0.00587002	2.23136
chr18	1	2548421	3688817	0.00587002	2.23136
chr18	1	3830194	3830238	0.00587002	2.23136
chr18	1	4105184	4193400	0.00587002	2.23136
chr18	1	6819047	7079997	0.00587002	2.23136
chr18	1	7580494	7584939	0.00587002	2.23136
chr18	1	7716613	7878992	0.00587002	2.23136
chr18	1	7897307	7914035	0.00587002	2.23136
chr18	1	10845620	10909186	0.00587002	2.23136
chr18	1	11064628	11170962	0.00587002	2.23136
chr18	1	11310112	11316743	0.00587002	2.23136
chr18	1	11729342	11877050	0.00587002	2.23136
chr18	1	12750218	13455058	0.00587002	2.23136
chr18	1	13773757	13812281	0.00587002	2.23136
chr18	1	22169320	22188066	0.00587002	2.23136
chr18	1	22345889	22393283	0.00587002	2.23136
chr18	1	1344120	1595555	0.0431775	1.36474
chr18	1	1604036	1713347	0.0431775	1.36474
chr18	1	3829406	3829873	0.0431775	1.36474
chr18	1	4193497	4377763	0.0431775	1.36474
chr18	1	6723883	6818626	0.0431775	1.36474
chr18	1	7586532	7701699	0.0431775	1.36474
chr18	1	7880869	7895764	0.0431775	1.36474
chr18	1	10911888	11064409	0.0431775	1.36474
chr18	1	11176380	11307693	0.0431775	1.36474
chr18	1	11318576	11382223	0.0431775	1.36474
chr18	1	11594935	11723242	0.0431775	1.36474
chr18	1	13455346	13772574	0.0431775	1.36474
chr18	1	13816178	14395351	0.0431775	1.36474
chr18	1	22191211	22282714	0.0431775	1.36474
chr18	1	22340732	22342498	0.0431775	1.36474
chr18	1	22399548	22463539	0.0431775	1.36474
chr19	1	38654885	38913263	9.06e-06	5.04299
chr19	1	39076454	40261323	9.06e-06	5.04299
chr19	1	40265709	40869182	9.06e-06	5.04299
chr19	1	38518469	38651440	0.000491384	3.30858
chr19	1	38918155	39075981	0.000491384	3.30858
chr19	1	40263913	40264738	0.000491384	3.30858
chr19	1	40877606	40936693	0.000491384	3.30858
chr19	1	31288118	31288540	0.00181534	2.74104
chr19	1	32149053	32356363	0.00181534	2.74104
chr19	1	36564758	36568094	0.00181534	2.74104
chr19	1	38424558	38514318	0.00181534	2.74104
chr19	1	40943671	41043211	0.00181534	2.74104
chr19	1	32006706	32145950	0.0030038	2.52233
chr19	1	32361253	34095804	0.0030038	2.52233
chr19	1	35387751	36004106	0.0030038	2.52233
chr19	1	38319897	38421845	0.0030038	2.52233
chr19	1	41043913	41061882	0.0030038	2.52233
chr19	1	31783218	32006579	0.0132797	1.87681
chr19	1	34098767	34633663	0.0132797	1.87681
chr19	1	34764640	35382033	0.0132797	1.87681
chr19	1	36009521	36563749	0.0132797	1.87681
chr19	1	36568798	36656239	0.0132797	1.87681
chr19	1	37494108	38317388	0.0132797	1.87681
chr2	1	222471460	222471516	9.06e-06	5.04299
chr2	1	208592414	209692020	0.0234014	1.63076
chr2	1	210503328	210709664	0.0234014	1.63076
chr2	1	210985765	211106093	0.0234014	1.63076
chr2	1	225226368	225559073	0.0234014	1.63076
chr2	1	230499928	230949900	0.0234014	1.63076
chr2	1	230958847	230995584	0.0234014	1.63076
chr2	1	231265351	231266278	0.0234014	1.63076
chr2	1	235488853	235908697	0.0234014	1.63076
chr2	1	194114093	208589378	0.0333377	1.47706
chr2	1	209701362	210501042	0.0333377	1.47706
chr2	1	210709670	210983294	0.0333377	1.47706
chr2	1	211107892	211431723	0.0333377	1.47706
chr2	1	222703603	222864096	0.0333377	1.47706
chr2	1	225068288	225226122	0.0333377	1.47706
chr2	1	225560219	227988841	0.0333377	1.47706
chr2	1	228803711	230495570	0.0333377	1.47706
chr2	1	230954621	230955261	0.0333377	1.47706
chr2	1	230998803	231258615	0.0333377	1.47706
chr2	1	231267643	233571033	0.0333377	1.47706
chr2	1	234758400	235487610	0.0333377	1.47706
chr2	1	235909801	236342214	0.0333377	1.47706
chr2	1	237896190	237996018	0.0333377	1.47706
chr20	1	55566780	55566802	9.06e-06	5.04299
chr20	1	54995136	55566358	0.0163138	1.78745
chr20	1	55568688	56076131	0.0163138	1.78745
chr20	1	56083763	57534647	0.0163138	1.78745
chr20	1	57557652	57705514	0.0163138	1.78745
chr20	1	57711446	59101915	0.0163138	1.78745
chr23	1	138565455	138577105	0.0261647	1.58228
chr23	1	139678823	139679383	0.0261647	1.58228
chr23	1	140317106	141312513	0.0261647	1.58228
chr23	1	144674120	144674621	0.0261647	1.58228
chr23	1	146053018	146053429	0.0261647	1.58228
chr23	1	148062498	148066431	0.0261647	1.58228
chr23	1	148498090	154905589	0.0261647	1.58228
chr3	1	169231920	170313163	0.00126114	2.89924
chr3	1	168643668	169231352	0.0219597	1.65837
chr3	1	170313564	170541711	0.0219597	1.65837
chr4	1	1648496	1853148	0.0370027	1.43177
chr5	1	1890233	3766628	9.06e-06	5.04299
chr5	1	3769282	4887611	9.06e-06	5.04299
chr5	1	914233	1880588	0.000199062	3.70101
chr5	1	3768493	3768938	0.000199062	3.70101
chr5	1	4888934	5350303	0.000199062	3.70101
chr5	1	5350637	7407214	0.00588456	2.23029
chr5	1	7938605	7938940	0.00588456	2.23029
chr5	1	11358801	11361609	0.00588456	2.23029
chr5	1	17296643	17457266	0.00588456	2.23029
chr5	1	18979585	19038937	0.00588456	2.23029
chr5	1	7407894	7938593	0.0098153	2.0081
chr5	1	7941311	11358192	0.0098153	2.0081
chr5	1	11361864	11893916	0.0098153	2.0081
chr5	1	11900775	15331119	0.0098153	2.0081
chr5	1	15334803	16828233	0.0098153	2.0081
chr5	1	16834568	17296448	0.0098153	2.0081
chr5	1	17458474	18976990	0.0098153	2.0081
chr5	1	19044475	24868417	0.0098153	2.0081
chr5	1	26746034	26785372	0.0098153	2.0081
chr5	1	31204843	31205335	0.0098153	2.0081
chr7	1	705284	935805	0.0310603	1.50779
chr7	1	24039878	24040383	0.0310603	1.50779
chr7	1	90375726	90529555	0.0310603	1.50779
chr7	1	90561832	90763000	0.0310603	1.50779
chr7	1	98385683	99171449	0.0310603	1.50779
chr8	1	125111902	135165956	9.06e-06	5.04299
chr8	1	135169088	135508614	9.06e-06	5.04299
chr8	1	135513186	136854583	9.06e-06	5.04299
chr8	1	118583411	118589626	2.02e-05	4.69462
chr8	1	118607367	120111087	2.02e-05	4.69462
chr8	1	120113068	120384030	2.02e-05	4.69462
chr8	1	121190225	121241199	2.02e-05	4.69462
chr8	1	121827497	121904575	2.02e-05	4.69462
chr8	1	123039950	125111801	2.02e-05	4.69462
chr8	1	135166527	135166535	2.02e-05	4.69462
chr8	1	135512095	135512658	2.02e-05	4.69462
chr8	1	136854954	138071137	2.02e-05	4.69462
chr8	1	138099627	139143072	2.02e-05	4.69462
chr8	1	118463438	118580384	0.000236292	3.62655
chr8	1	118590075	118606976	0.000236292	3.62655
chr8	1	120111212	120111411	0.000236292	3.62655
chr8	1	120385452	121187914	0.000236292	3.62655
chr8	1	121244066	121827482	0.000236292	3.62655
chr8	1	121908427	123030019	0.000236292	3.62655
chr8	1	138071845	138099206	0.000236292	3.62655
chr8	1	139143419	140831320	0.000236292	3.62655
chr8	1	141339414	141382856	0.000236292	3.62655
chr8	1	143673055	144006073	0.000236292	3.62655
chr8	1	113368625	115731909	0.00113378	2.94547
chr8	1	115891679	116749348	0.00113378	2.94547
chr8	1	116758724	118462548	0.00113378	2.94547
chr8	1	140832954	141337392	0.00113378	2.94547
chr8	1	141387057	141433587	0.00113378	2.94547
chr8	1	141445963	141546724	0.00113378	2.94547
chr8	1	141616631	143672988	0.00113378	2.94547
chr8	1	144008481	144538658	0.00113378	2.94547
chr8	1	145151910	145178055	0.00113378	2.94547
chr8	1	109752159	113366165	0.0411709	1.38541
chr8	1	115731930	115891626	0.0411709	1.38541
chr8	1	116757109	116757188	0.0411709	1.38541
chr8	1	141441957	141441981	0.0411709	1.38541
chr8	1	141547226	141611943	0.0411709	1.38541
chr8	1	144544195	145147978	0.0411709	1.38541
chr8	1	145210093	145232496	0.0411709	1.38541
chr9	1	34918010	36396916	9.06e-06	5.04299
chr9	1	36528276	36531606	9.06e-06	5.04299
chr9	1	34545932	34638560	0.00440243	2.35631
chr9	1	34902322	34917334	0.00440243	2.35631
chr9	1	36411459	36526932	0.00440243	2.35631
chr9	1	30288265	30289311	0.0234452	1.62995
chr9	1	30598661	31112857	0.0234452	1.62995
chr9	1	31116496	31301935	0.0234452	1.62995
chr9	1	31306616	31373830	0.0234452	1.62995
chr9	1	34392908	34444982	0.0234452	1.62995
chr9	1	34463213	34542636	0.0234452	1.62995
chr9	1	34641420	34899701	0.0234452	1.62995
chr9	1	36539042	36603028	0.0234452	1.62995
