# Supplementary material for: In Silico Analysis of Gene Expression Change Associated with Copy Number of Enhancers in Pancreatic Adenocarcinoma
Source: Int J Mol Sci. 2019 Jul 22;20(14):3582. doi: 10.3390/ijms20143582 (PMC6679006; doi:10.3390/ijms20143582)
Supplement: Supplementary file 1 [file ijms-20-03582-s001.zip › Supplementary Table 2.xlsx]

## Sheet: Sheet1
Enhancer				CNV
chromosome	enhancer_start	enhancer_end		chromosome	CNV_start	CNV_end
chr9	4793230	4793840	OVERLAPSWITH	chr9	791003	28513818
chr1	11850960	11851260	OVERLAPSWITH	chr1	11661965	11923982
chr1	155943560	155944940	OVERLAPSWITH	chr1	149882014	158514211
chr1	94849200	94850010	OVERLAPSWITH	chr1	94577697	95233476
chr12	1239270	1240070	OVERLAPSWITH	chr12	889902	1300258
chr1	156066490	156066690	OVERLAPSWITH	chr1	149882014	158514211
chr1	226296660	226299090	OVERLAPSWITH	chr1	216583713	227005004
chr19	1407800	1410200	OVERLAPSWITH	chr19	1127720	1423672
chr8	145002830	145003270	OVERLAPSWITH	chr8	144544195	145147978
chr1	154324900	154325880	OVERLAPSWITH	chr1	149882014	158514211
chr2	198318390	198319050	OVERLAPSWITH	chr2	194114093	208589378
chr1	17230260	17233920	OVERLAPSWITH	chr1	16682747	17342924
chr17	17738840	17740040	OVERLAPSWITH	chr17	987221	21303007
chr6	114179020	114180860	OVERLAPSWITH	chr6	113900918	114357212
chr19	4370200	4370830	OVERLAPSWITH	chr19	3054567	4833835
chr1	15468370	15468830	OVERLAPSWITH	chr1	15336522	15959364
chr19	5803420	5804740	OVERLAPSWITH	chr19	5713235	6453556
chr1	159823850	159824100	OVERLAPSWITH	chr1	158550433	164351085
chr9	19456550	19457860	OVERLAPSWITH	chr9	791003	28513818
chr20	1446910	1447360	OVERLAPSWITH	chr20	1387687	1614288
chr2	231305940	231306730	OVERLAPSWITH	chr2	231267643	233571033
chr1	16840750	16841870	OVERLAPSWITH	chr1	16682747	17342924
chr12	7046720	7047010	OVERLAPSWITH	chr12	5520759	7657427
chr6	151611950	151612840	OVERLAPSWITH	chr6	151339137	152714692
chr19	38494990	38496120	OVERLAPSWITH	chr19	38424558	38514318
chr9	35113700	35115800	OVERLAPSWITH	chr9	34918010	36396916
chr19	952540	953560	OVERLAPSWITH	chr19	284018	1023867
chr19	1269410	1269820	OVERLAPSWITH	chr19	1127720	1423672
chr9	2843890	2844040	OVERLAPSWITH	chr9	791003	28513818
chr19	1250530	1251560	OVERLAPSWITH	chr19	1127720	1423672
chr17	8286200	8286480	OVERLAPSWITH	chr17	987221	21303007
chr1	19248550	19249210	OVERLAPSWITH	chr1	19131080	19391177
chr18	12838040	12838670	OVERLAPSWITH	chr18	12750218	13455058
chr2	203130710	203131170	OVERLAPSWITH	chr2	194114093	208589378
chr5	68338640	68339230	OVERLAPSWITH	chr5	63928947	73115275
chr7	148637730	148638930	OVERLAPSWITH	chr7	147936563	148888020
chr1	31643520	31644160	OVERLAPSWITH	chr1	31625389	32064552
chr1	150538720	150544870	OVERLAPSWITH	chr1	149882014	158514211
chr3	49156720	49158190	OVERLAPSWITH	chr3	42222838	50029201
chr1	235112840	235117300	OVERLAPSWITH	chr1	234550863	235347808
chr12	6579320	6579700	OVERLAPSWITH	chr12	5520759	7657427
chr1	203241120	203245340	OVERLAPSWITH	chr1	202325358	205437537
chr17	1690900	1691170	OVERLAPSWITH	chr17	987221	21303007
chr1	192507640	192509430	OVERLAPSWITH	chr1	190130748	200297293
chr19	1854760	1859420	OVERLAPSWITH	chr19	1731831	2912576
chr18	12838780	12839930	OVERLAPSWITH	chr18	12750218	13455058
chr8	21867400	21868410	OVERLAPSWITH	chr8	617667	35891812
chr1	234658050	234659690	OVERLAPSWITH	chr1	234550863	235347808
chr1	19716330	19719400	OVERLAPSWITH	chr1	19392077	20583238
chr1	156186190	156186670	OVERLAPSWITH	chr1	149882014	158514211
chr17	3691350	3692370	OVERLAPSWITH	chr17	987221	21303007
chr9	35510680	35511770	OVERLAPSWITH	chr9	34918010	36396916
chr19	2269740	2271380	OVERLAPSWITH	chr19	1731831	2912576
chr1	152006720	152009390	OVERLAPSWITH	chr1	149882014	158514211
chr1	234739550	234739960	OVERLAPSWITH	chr1	234550863	235347808
chr1	25573520	25573800	OVERLAPSWITH	chr1	23960868	26082797
chr1	229228140	229230080	OVERLAPSWITH	chr1	227013696	232025174
chr22	46408770	46410310	OVERLAPSWITH	chr22	44790197	48371985
chr8	134461640	134461990	OVERLAPSWITH	chr8	125111902	135165956
chr1	156096710	156097510	OVERLAPSWITH	chr1	149882014	158514211
chr1	150134630	150136050	OVERLAPSWITH	chr1	149882014	158514211
chr8	38385280	38385840	OVERLAPSWITH	chr8	38170521	38402151
chr12	6444030	6449420	OVERLAPSWITH	chr12	5520759	7657427
chr1	224618070	224618850	OVERLAPSWITH	chr1	216583713	227005004
chr22	46431120	46433490	OVERLAPSWITH	chr22	44790197	48371985
chr17	17654030	17657540	OVERLAPSWITH	chr17	987221	21303007
chr19	2166660	2167720	OVERLAPSWITH	chr19	1731831	2912576
chr1	24151220	24151850	OVERLAPSWITH	chr1	23960868	26082797
chr3	52321890	52322400	OVERLAPSWITH	chr3	50046569	57842229
chr2	232578250	232579160	OVERLAPSWITH	chr2	231267643	233571033
chr3	50273890	50276710	OVERLAPSWITH	chr3	50046569	57842229
chr19	1905440	1906150	OVERLAPSWITH	chr19	1731831	2912576
chr5	10760680	10761130	OVERLAPSWITH	chr5	7941311	11358192
chr19	3435210	3435920	OVERLAPSWITH	chr19	3054567	4833835
chr1	156659170	156659710	OVERLAPSWITH	chr1	149882014	158514211
chr2	203500510	203501370	OVERLAPSWITH	chr2	194114093	208589378
chr1	29507470	29508160	OVERLAPSWITH	chr1	26113007	30830385
chr1	111308340	111308980	OVERLAPSWITH	chr1	110775195	111579096
chr19	507840	507960	OVERLAPSWITH	chr19	284018	1023867
chr9	4740490	4740940	OVERLAPSWITH	chr9	791003	28513818
chr17	7211900	7212930	OVERLAPSWITH	chr17	987221	21303007
chr19	2579200	2579650	OVERLAPSWITH	chr19	1731831	2912576
chr1	110105750	110106440	OVERLAPSWITH	chr1	109509296	110586616
chr6	157040560	157041730	OVERLAPSWITH	chr6	155282976	157432660
chr19	3626510	3626590	OVERLAPSWITH	chr19	3054567	4833835
chr19	680490	681170	OVERLAPSWITH	chr19	284018	1023867
chr1	16514200	16514620	OVERLAPSWITH	chr1	15961844	16674593
chr1	154976050	154977020	OVERLAPSWITH	chr1	149882014	158514211
chr1	206785440	206785640	OVERLAPSWITH	chr1	205459511	207731374
chr1	111948770	111949470	OVERLAPSWITH	chr1	111585148	115803218
chr1	95538080	95538310	OVERLAPSWITH	chr1	95427608	96660592
chr19	3625380	3626360	OVERLAPSWITH	chr19	3054567	4833835
chr1	27049350	27051770	OVERLAPSWITH	chr1	26113007	30830385
chr9	34701340	34702450	OVERLAPSWITH	chr9	34641420	34899701
chr1	205717600	205719080	OVERLAPSWITH	chr1	205459511	207731374
chr9	35110260	35111490	OVERLAPSWITH	chr9	34918010	36396916
chr17	21030920	21031260	OVERLAPSWITH	chr17	987221	21303007
chr17	19373920	19374460	OVERLAPSWITH	chr17	987221	21303007
chr1	27423910	27424230	OVERLAPSWITH	chr1	26113007	30830385
chr17	7743610	7748210	OVERLAPSWITH	chr17	987221	21303007
chr1	155057170	155057570	OVERLAPSWITH	chr1	149882014	158514211
chr1	17223660	17223910	OVERLAPSWITH	chr1	16682747	17342924
chr18	12375290	12376290	OVERLAPSWITH	chr18	12070386	12747942
chr18	21977070	21977300	OVERLAPSWITH	chr18	21886823	22046656
chr1	8193790	8194520	OVERLAPSWITH	chr1	7425417	9062463
chr1	154975420	154975930	OVERLAPSWITH	chr1	149882014	158514211
chr12	2922020	2922660	OVERLAPSWITH	chr12	2340419	3698849
chr1	24070400	24070920	OVERLAPSWITH	chr1	23960868	26082797
chr17	1302760	1303340	OVERLAPSWITH	chr17	987221	21303007
chr1	155349360	155349800	OVERLAPSWITH	chr1	149882014	158514211
chr2	198299120	198299700	OVERLAPSWITH	chr2	194114093	208589378
chr1	8585300	8586370	OVERLAPSWITH	chr1	7425417	9062463
chr1	112202750	112203810	OVERLAPSWITH	chr1	111585148	115803218
chr19	12551100	12551230	OVERLAPSWITH	chr19	12185102	12717847
chr6	158980630	158981740	OVERLAPSWITH	chr6	158914513	159398563
chr1	109289410	109290210	OVERLAPSWITH	chr1	107350931	109348553
chr9	36485490	36488810	OVERLAPSWITH	chr9	36411459	36526932
chr19	1040580	1040860	OVERLAPSWITH	chr19	1033199	1120329
chr1	235132770	235134200	OVERLAPSWITH	chr1	234550863	235347808
chr12	6387100	6388270	OVERLAPSWITH	chr12	5520759	7657427
chr6	110360560	110361550	OVERLAPSWITH	chr6	109624937	111861365
chr1	27003750	27004610	OVERLAPSWITH	chr1	26113007	30830385
chr1	115299120	115300550	OVERLAPSWITH	chr1	111585148	115803218
chr19	2962000	2962580	OVERLAPSWITH	chr19	2912649	3021435
chr17	1302220	1302660	OVERLAPSWITH	chr17	987221	21303007
chr3	50358380	50358800	OVERLAPSWITH	chr3	50046569	57842229
chr9	35844110	35845970	OVERLAPSWITH	chr9	34918010	36396916
chr1	166844940	166845400	OVERLAPSWITH	chr1	166693545	167046140
chr20	3792390	3792810	OVERLAPSWITH	chr20	3649140	4656822
chr1	156066740	156067170	OVERLAPSWITH	chr1	149882014	158514211
chr1	24306160	24306680	OVERLAPSWITH	chr1	23960868	26082797
chr20	3994690	3995150	OVERLAPSWITH	chr20	3649140	4656822
chr19	39897570	39898380	OVERLAPSWITH	chr19	39076454	40261323
chr2	231658440	231659620	OVERLAPSWITH	chr2	231267643	233571033
chr1	201924680	201924960	OVERLAPSWITH	chr1	201816572	202323731
chr12	6938100	6938910	OVERLAPSWITH	chr12	5520759	7657427
chr1	165883460	165883830	OVERLAPSWITH	chr1	165533005	166476639
chr1	202926060	202927040	OVERLAPSWITH	chr1	202325358	205437537
chr8	37747600	37749930	OVERLAPSWITH	chr8	37582304	37783235
chr1	26221860	26223380	OVERLAPSWITH	chr1	26113007	30830385
chr12	6663300	6664420	OVERLAPSWITH	chr12	5520759	7657427
chr1	26560800	26561880	OVERLAPSWITH	chr1	26113007	30830385
chr12	6532570	6533480	OVERLAPSWITH	chr12	5520759	7657427
chr9	14203330	14203830	OVERLAPSWITH	chr9	791003	28513818
chr1	28572820	28575380	OVERLAPSWITH	chr1	26113007	30830385
chr1	8181000	8181800	OVERLAPSWITH	chr1	7425417	9062463
chr7	99102880	99103280	OVERLAPSWITH	chr7	98385683	99171449
chr1	31867160	31868020	OVERLAPSWITH	chr1	31625389	32064552
chr1	32013850	32015900	OVERLAPSWITH	chr1	31625389	32064552
chr1	234738440	234739240	OVERLAPSWITH	chr1	234550863	235347808
chr19	797510	798840	OVERLAPSWITH	chr19	284018	1023867
chr17	2075080	2075950	OVERLAPSWITH	chr17	987221	21303007
chr19	1259140	1263220	OVERLAPSWITH	chr19	1127720	1423672
chr1	32645380	32645920	OVERLAPSWITH	chr1	32583168	32711360
chr19	5951610	5955110	OVERLAPSWITH	chr19	5713235	6453556
chr1	181103700	181105860	OVERLAPSWITH	chr1	179186948	182722743
chr1	26826380	26828290	OVERLAPSWITH	chr1	26113007	30830385
chr17	2004750	2005360	OVERLAPSWITH	chr17	987221	21303007
chr19	37701050	37701340	OVERLAPSWITH	chr19	37494108	38317388
chr1	22352140	22352460	OVERLAPSWITH	chr1	22168310	23295929
chr5	67535320	67536480	OVERLAPSWITH	chr5	63928947	73115275
chr19	3500460	3500530	OVERLAPSWITH	chr19	3054567	4833835
chr6	89744260	89746130	OVERLAPSWITH	chr6	88061837	89748850
chr19	4374950	4375470	OVERLAPSWITH	chr19	3054567	4833835
chr19	1590700	1592520	OVERLAPSWITH	chr19	1464416	1728501
chr2	198055790	198057570	OVERLAPSWITH	chr2	194114093	208589378
chr17	8040680	8043250	OVERLAPSWITH	chr17	987221	21303007
chr1	11072800	11073200	OVERLAPSWITH	chr1	10736434	11650933
chr12	6443750	6443970	OVERLAPSWITH	chr12	5520759	7657427
chr1	27024030	27025300	OVERLAPSWITH	chr1	26113007	30830385
chr1	234250250	234250720	OVERLAPSWITH	chr1	233966323	234549031
chr8	28257620	28260960	OVERLAPSWITH	chr8	617667	35891812
chr1	156426200	156427720	OVERLAPSWITH	chr1	149882014	158514211
chr1	156075670	156076420	OVERLAPSWITH	chr1	149882014	158514211
chr19	37808240	37809140	OVERLAPSWITH	chr19	37494108	38317388
chr1	25875550	25876920	OVERLAPSWITH	chr1	23960868	26082797
chr17	16487520	16488000	OVERLAPSWITH	chr17	987221	21303007
chr3	50359200	50359520	OVERLAPSWITH	chr3	50046569	57842229
chr1	94533110	94536380	OVERLAPSWITH	chr1	94117472	94575600
chr3	49028850	49029210	OVERLAPSWITH	chr3	42222838	50029201
chr17	7792420	7792980	OVERLAPSWITH	chr17	987221	21303007
chr20	5590680	5591490	OVERLAPSWITH	chr20	4979886	5730574
chr1	211556270	211556910	OVERLAPSWITH	chr1	209982293	211751025
chr3	52311140	52312220	OVERLAPSWITH	chr3	50046569	57842229
chr18	11947190	11948210	OVERLAPSWITH	chr18	11877568	12058281
chr7	150573910	150574580	OVERLAPSWITH	chr7	150341718	151352085
chr1	151254870	151256420	OVERLAPSWITH	chr1	149882014	158514211
chr1	226308260	226310780	OVERLAPSWITH	chr1	216583713	227005004
chr1	112134680	112136260	OVERLAPSWITH	chr1	111585148	115803218
chr1	23730180	23731020	OVERLAPSWITH	chr1	23296383	23957783
chr9	36257860	36258320	OVERLAPSWITH	chr9	34918010	36396916
chr19	658970	663050	OVERLAPSWITH	chr19	284018	1023867
chr19	1040200	1040500	OVERLAPSWITH	chr19	1033199	1120329
chr3	50328720	50329650	OVERLAPSWITH	chr3	50046569	57842229
chr12	26944070	26945340	OVERLAPSWITH	chr12	24395272	27033330
chr1	110026700	110026900	OVERLAPSWITH	chr1	109509296	110586616
chr1	28844820	28846120	OVERLAPSWITH	chr1	26113007	30830385
chr1	203830840	203830990	OVERLAPSWITH	chr1	202325358	205437537
chr1	9621370	9621960	OVERLAPSWITH	chr1	9571422	10391536
chr1	95319990	95320760	OVERLAPSWITH	chr1	95235919	95424558
chr19	1248660	1249890	OVERLAPSWITH	chr19	1127720	1423672
chr1	27985060	27987920	OVERLAPSWITH	chr1	26113007	30830385
chr3	50126460	50126820	OVERLAPSWITH	chr3	50046569	57842229
chr3	48341210	48342790	OVERLAPSWITH	chr3	42222838	50029201
chr1	181998030	181999740	OVERLAPSWITH	chr1	179186948	182722743
chr9	14322150	14323260	OVERLAPSWITH	chr9	791003	28513818
chr12	6797390	6798260	OVERLAPSWITH	chr12	5520759	7657427
chr1	16839470	16840700	OVERLAPSWITH	chr1	16682747	17342924
chr9	19183280	19185190	OVERLAPSWITH	chr9	791003	28513818
chr2	198152000	198152560	OVERLAPSWITH	chr2	194114093	208589378
chr19	12605990	12606620	OVERLAPSWITH	chr19	12185102	12717847
chr19	4373980	4374870	OVERLAPSWITH	chr19	3054567	4833835
chr17	4634870	4635070	OVERLAPSWITH	chr17	987221	21303007
chr12	1714100	1715700	OVERLAPSWITH	chr12	1301401	2232157
chr19	1251900	1254170	OVERLAPSWITH	chr19	1127720	1423672
chr3	52272630	52273010	OVERLAPSWITH	chr3	50046569	57842229
chr17	15555260	15555390	OVERLAPSWITH	chr17	987221	21303007
chr17	7487680	7488550	OVERLAPSWITH	chr17	987221	21303007
chr17	17726920	17728910	OVERLAPSWITH	chr17	987221	21303007
chr2	227514450	227515380	OVERLAPSWITH	chr2	225560219	227988841
chr19	1383940	1385280	OVERLAPSWITH	chr19	1127720	1423672
chr12	6662010	6662810	OVERLAPSWITH	chr12	5520759	7657427
chr2	201827610	201828210	OVERLAPSWITH	chr2	194114093	208589378
chr4	109493340	109494100	OVERLAPSWITH	chr4	109492432	109520265
chr18	3250320	3251100	OVERLAPSWITH	chr18	2548421	3688817
chr1	156097530	156099350	OVERLAPSWITH	chr1	149882014	158514211
chr19	2042030	2042430	OVERLAPSWITH	chr19	1731831	2912576
chr12	6449480	6450940	OVERLAPSWITH	chr12	5520759	7657427
chr1	205252740	205258060	OVERLAPSWITH	chr1	202325358	205437537
chr1	22379240	22380590	OVERLAPSWITH	chr1	22168310	23295929
chr1	156076460	156077020	OVERLAPSWITH	chr1	149882014	158514211
chr19	798900	799890	OVERLAPSWITH	chr19	284018	1023867
chr19	39818520	39818990	OVERLAPSWITH	chr19	39076454	40261323
chr7	157132440	157133490	OVERLAPSWITH	chr7	157097135	158385118
chr1	24286490	24287280	OVERLAPSWITH	chr1	23960868	26082797
chr6	108862980	108864100	OVERLAPSWITH	chr6	108488349	109527325
chr3	47462520	47463130	OVERLAPSWITH	chr3	42222838	50029201
chr19	39338080	39340340	OVERLAPSWITH	chr19	39076454	40261323
chr5	81461620	81462150	OVERLAPSWITH	chr5	73126790	86701103
chr3	71438460	71441350	OVERLAPSWITH	chr3	61130900	79366540
chr18	55288620	55288940	OVERLAPSWITH	chr18	53964140	56451859
chr1	161123910	161124250	OVERLAPSWITH	chr1	158550433	164351085
chr1	156716040	156721140	OVERLAPSWITH	chr1	149882014	158514211
chr6	89791150	89792000	OVERLAPSWITH	chr6	89749812	91199220
chr9	35071640	35072330	OVERLAPSWITH	chr9	34918010	36396916
chr1	28696340	28696820	OVERLAPSWITH	chr1	26113007	30830385
chr19	1041010	1041220	OVERLAPSWITH	chr19	1033199	1120329
chr17	4133300	4134100	OVERLAPSWITH	chr17	987221	21303007
chr8	142275150	142275940	OVERLAPSWITH	chr8	141616631	143672988
chr1	156099450	156100340	OVERLAPSWITH	chr1	149882014	158514211
chr17	17494060	17494840	OVERLAPSWITH	chr17	987221	21303007
chr7	99070680	99071430	OVERLAPSWITH	chr7	98385683	99171449
chr12	7047230	7047600	OVERLAPSWITH	chr12	5520759	7657427
chr8	17554070	17554760	OVERLAPSWITH	chr8	617667	35891812
chr19	6056340	6058620	OVERLAPSWITH	chr19	5713235	6453556
chr17	8090320	8091650	OVERLAPSWITH	chr17	987221	21303007
chr3	49044960	49046260	OVERLAPSWITH	chr3	42222838	50029201
chr19	6086670	6088210	OVERLAPSWITH	chr19	5713235	6453556
chr1	24913630	24913970	OVERLAPSWITH	chr1	23960868	26082797
chr8	37888710	37889470	OVERLAPSWITH	chr8	37876883	38168367
chr12	6337690	6341770	OVERLAPSWITH	chr12	5520759	7657427
chr17	7487280	7487530	OVERLAPSWITH	chr17	987221	21303007
chr9	36470750	36471260	OVERLAPSWITH	chr9	36411459	36526932
chr19	39156270	39158940	OVERLAPSWITH	chr19	39076454	40261323
chr1	209815140	209815550	OVERLAPSWITH	chr1	209598867	209982073
chr1	155196110	155197170	OVERLAPSWITH	chr1	149882014	158514211
chr1	8318930	8320010	OVERLAPSWITH	chr1	7425417	9062463
chr9	35945230	35946280	OVERLAPSWITH	chr9	34918010	36396916
chr18	9073640	9074120	OVERLAPSWITH	chr18	9008471	9123121
chr2	201766260	201766700	OVERLAPSWITH	chr2	194114093	208589378
chr17	8323630	8324000	OVERLAPSWITH	chr17	987221	21303007
chr4	1712830	1713600	OVERLAPSWITH	chr4	1648496	1853148
chr19	508040	508640	OVERLAPSWITH	chr19	284018	1023867
chr1	100714950	100715320	OVERLAPSWITH	chr1	100372242	102020724
chr1	16532840	16533440	OVERLAPSWITH	chr1	15961844	16674593
chr1	171454880	171456180	OVERLAPSWITH	chr1	171374129	177507727
chr1	16693800	16695030	OVERLAPSWITH	chr1	16682747	17342924
chr1	32394320	32394670	OVERLAPSWITH	chr1	32067225	32574753
chr19	2983000	2983670	OVERLAPSWITH	chr19	2912649	3021435
chr5	67545650	67549390	OVERLAPSWITH	chr5	63928947	73115275
chr8	22240740	22241920	OVERLAPSWITH	chr8	617667	35891812
chr5	71603290	71603630	OVERLAPSWITH	chr5	63928947	73115275
chr17	17861030	17863780	OVERLAPSWITH	chr17	987221	21303007
chr1	155945710	155947860	OVERLAPSWITH	chr1	149882014	158514211
chr3	52250570	52252120	OVERLAPSWITH	chr3	50046569	57842229
chr7	99063440	99063730	OVERLAPSWITH	chr7	98385683	99171449
chr1	149899370	149899620	OVERLAPSWITH	chr1	149882014	158514211
chr3	46120010	46120780	OVERLAPSWITH	chr3	42222838	50029201
chr18	2960850	2962860	OVERLAPSWITH	chr18	2548421	3688817
chr4	1685060	1685420	OVERLAPSWITH	chr4	1648496	1853148
chr1	22109020	22109320	OVERLAPSWITH	chr1	21841019	22164164
chr1	155903750	155904130	OVERLAPSWITH	chr1	149882014	158514211
chr5	10354030	10354750	OVERLAPSWITH	chr5	7941311	11358192
chr19	1438430	1438810	OVERLAPSWITH	chr19	1425808	1451254
chr1	150585600	150586370	OVERLAPSWITH	chr1	149882014	158514211
chr3	52286520	52288440	OVERLAPSWITH	chr3	50046569	57842229
chr1	32180040	32181160	OVERLAPSWITH	chr1	32067225	32574753
chr18	11908030	11908200	OVERLAPSWITH	chr18	11877568	12058281
chr7	148762040	148763260	OVERLAPSWITH	chr7	147936563	148888020
chr1	26452760	26454880	OVERLAPSWITH	chr1	26113007	30830385
chr18	3247910	3248580	OVERLAPSWITH	chr18	2548421	3688817
chr8	133887820	133888660	OVERLAPSWITH	chr8	125111902	135165956
chr22	46464870	46468770	OVERLAPSWITH	chr22	44790197	48371985
chr19	3034610	3036860	OVERLAPSWITH	chr19	3034534	3051550
chr3	66479180	66479550	OVERLAPSWITH	chr3	61130900	79366540
chr8	30013920	30014810	OVERLAPSWITH	chr8	617667	35891812
chr22	47130020	47130610	OVERLAPSWITH	chr22	44790197	48371985
chr19	2168880	2169500	OVERLAPSWITH	chr19	1731831	2912576
chr19	1875340	1876950	OVERLAPSWITH	chr19	1731831	2912576
chr19	2427320	2427410	OVERLAPSWITH	chr19	1731831	2912576
chr1	23879720	23884420	OVERLAPSWITH	chr1	23296383	23957783
chr18	60191600	60194230	OVERLAPSWITH	chr18	57934167	61587700
chr1	156182970	156183630	OVERLAPSWITH	chr1	149882014	158514211
chr19	39149220	39149630	OVERLAPSWITH	chr19	39076454	40261323
chr3	45592260	45594500	OVERLAPSWITH	chr3	42222838	50029201
chr19	39173500	39175340	OVERLAPSWITH	chr19	39076454	40261323
chr18	60087670	60088600	OVERLAPSWITH	chr18	57934167	61587700
chr9	4762170	4763670	OVERLAPSWITH	chr9	791003	28513818
chr9	19379620	19380190	OVERLAPSWITH	chr9	791003	28513818
chr8	141403850	141404210	OVERLAPSWITH	chr8	141387057	141433587
chr1	26758870	26759380	OVERLAPSWITH	chr1	26113007	30830385
chr9	35645670	35649300	OVERLAPSWITH	chr9	34918010	36396916
chr12	27425160	27426400	OVERLAPSWITH	chr12	27109832	27463409
chr19	36618420	36619580	OVERLAPSWITH	chr19	36568798	36656239
chr19	5967630	5969360	OVERLAPSWITH	chr19	5713235	6453556
chr8	1734740	1735110	OVERLAPSWITH	chr8	617667	35891812
chr3	48128760	48130260	OVERLAPSWITH	chr3	42222838	50029201
chr19	5828340	5829240	OVERLAPSWITH	chr19	5713235	6453556
chr1	155194610	155194880	OVERLAPSWITH	chr1	149882014	158514211
chr1	32538650	32539950	OVERLAPSWITH	chr1	32067225	32574753
chr17	17780590	17781690	OVERLAPSWITH	chr17	987221	21303007
chr1	28414580	28415040	OVERLAPSWITH	chr1	26113007	30830385
chr17	2302300	2303930	OVERLAPSWITH	chr17	987221	21303007
chr3	48513110	48514420	OVERLAPSWITH	chr3	42222838	50029201
chr19	38826520	38827860	OVERLAPSWITH	chr19	38654885	38913263
chr6	159289810	159291780	OVERLAPSWITH	chr6	158914513	159398563
chr1	24018320	24019100	OVERLAPSWITH	chr1	23960868	26082797
chr19	2185930	2186640	OVERLAPSWITH	chr19	1731831	2912576
chr19	2031500	2033130	OVERLAPSWITH	chr19	1731831	2912576
chr1	161368520	161370520	OVERLAPSWITH	chr1	158550433	164351085
chr1	227014850	227016180	OVERLAPSWITH	chr1	227013696	232025174
chr1	13992240	13992580	OVERLAPSWITH	chr1	12125536	15190419
chr1	224689700	224692040	OVERLAPSWITH	chr1	216583713	227005004
chr19	1194360	1194850	OVERLAPSWITH	chr19	1127720	1423672
chr17	8126590	8127130	OVERLAPSWITH	chr17	987221	21303007
chr6	108886180	108888090	OVERLAPSWITH	chr6	108488349	109527325
chr1	230238810	230244020	OVERLAPSWITH	chr1	227013696	232025174
chr1	154908270	154909070	OVERLAPSWITH	chr1	149882014	158514211
chr1	234734540	234737770	OVERLAPSWITH	chr1	234550863	235347808
chr8	37457240	37457910	OVERLAPSWITH	chr8	35892645	37459524
chr19	2164650	2165730	OVERLAPSWITH	chr19	1731831	2912576
chr1	19252710	19255290	OVERLAPSWITH	chr1	19131080	19391177
chr1	27190950	27192280	OVERLAPSWITH	chr1	26113007	30830385
chr1	24345190	24345740	OVERLAPSWITH	chr1	23960868	26082797
chr18	9116760	9117650	OVERLAPSWITH	chr18	9008471	9123121
chr9	35095970	35096150	OVERLAPSWITH	chr9	34918010	36396916
chr12	6431970	6434990	OVERLAPSWITH	chr12	5520759	7657427
chr1	27761630	27763610	OVERLAPSWITH	chr1	26113007	30830385
chr19	3434420	3435080	OVERLAPSWITH	chr19	3054567	4833835
chr8	17471740	17472720	OVERLAPSWITH	chr8	617667	35891812
chr1	32254880	32255590	OVERLAPSWITH	chr1	32067225	32574753
chr3	53925360	53925800	OVERLAPSWITH	chr3	50046569	57842229
chr9	36191270	36191640	OVERLAPSWITH	chr9	34918010	36396916
chr19	40930490	40931770	OVERLAPSWITH	chr19	40877606	40936693
chr8	27950750	27951060	OVERLAPSWITH	chr8	617667	35891812
chr1	26323300	26324510	OVERLAPSWITH	chr1	26113007	30830385
chr19	36139310	36140440	OVERLAPSWITH	chr19	36009521	36563749
chr8	28220900	28221970	OVERLAPSWITH	chr8	617667	35891812
chr8	126445850	126447700	OVERLAPSWITH	chr8	125111902	135165956
chr19	934830	935450	OVERLAPSWITH	chr19	284018	1023867
chr20	459530	459850	OVERLAPSWITH	chr20	455764	1387340
chr12	6999750	7001150	OVERLAPSWITH	chr12	5520759	7657427
chr19	12551390	12551730	OVERLAPSWITH	chr19	12185102	12717847
chr17	16189070	16190880	OVERLAPSWITH	chr17	987221	21303007
chr17	4869600	4871010	OVERLAPSWITH	chr17	987221	21303007
chr1	245026030	245026920	OVERLAPSWITH	chr1	242453871	247566875
chr18	12408010	12408230	OVERLAPSWITH	chr18	12070386	12747942
chr19	2047440	2050790	OVERLAPSWITH	chr19	1731831	2912576
chr19	2273490	2274330	OVERLAPSWITH	chr19	1731831	2912576
chr18	72663010	72663520	OVERLAPSWITH	chr18	72059541	72742822
chr1	201682420	201682980	OVERLAPSWITH	chr1	201651762	201807293
chr2	232507100	232508490	OVERLAPSWITH	chr2	231267643	233571033
chr1	32420020	32422380	OVERLAPSWITH	chr1	32067225	32574753
chr9	6703310	6704560	OVERLAPSWITH	chr9	791003	28513818
chr19	4911900	4912790	OVERLAPSWITH	chr19	4852137	5399041
chr19	4815660	4815930	OVERLAPSWITH	chr19	3054567	4833835
chr8	29939410	29940360	OVERLAPSWITH	chr8	617667	35891812
chr1	32109070	32109980	OVERLAPSWITH	chr1	32067225	32574753
chr8	17518820	17519730	OVERLAPSWITH	chr8	617667	35891812
chr19	4368960	4370170	OVERLAPSWITH	chr19	3054567	4833835
chr19	1941420	1943940	OVERLAPSWITH	chr19	1731831	2912576
chr19	6198860	6200350	OVERLAPSWITH	chr19	5713235	6453556
chr1	151043410	151043920	OVERLAPSWITH	chr1	149882014	158514211
chr3	58292380	58293440	OVERLAPSWITH	chr3	58095500	59638487
chr1	155108470	155108780	OVERLAPSWITH	chr1	149882014	158514211
chr5	71603710	71604510	OVERLAPSWITH	chr5	63928947	73115275
chr19	40314230	40315980	OVERLAPSWITH	chr19	40265709	40869182
chr1	109358920	109359540	OVERLAPSWITH	chr1	109349958	109503656
chr3	49486410	49486940	OVERLAPSWITH	chr3	42222838	50029201
chr2	232476580	232476820	OVERLAPSWITH	chr2	231267643	233571033
chr9	2241790	2243490	OVERLAPSWITH	chr9	791003	28513818
chr19	38493660	38494920	OVERLAPSWITH	chr19	38424558	38514318
chr3	51714990	51716630	OVERLAPSWITH	chr3	50046569	57842229
chr19	1275830	1277180	OVERLAPSWITH	chr19	1127720	1423672
chr5	78429500	78430180	OVERLAPSWITH	chr5	73126790	86701103
chr8	143819940	143821250	OVERLAPSWITH	chr8	143673055	144006073
chr19	5790350	5791050	OVERLAPSWITH	chr19	5713235	6453556
chr19	6373040	6373920	OVERLAPSWITH	chr19	5713235	6453556
chr18	3248640	3249150	OVERLAPSWITH	chr18	2548421	3688817
chr9	19232860	19233120	OVERLAPSWITH	chr9	791003	28513818
chr7	139045070	139045820	OVERLAPSWITH	chr7	138557350	139155171
chr1	153642710	153643390	OVERLAPSWITH	chr1	149882014	158514211
chr1	151319080	151319680	OVERLAPSWITH	chr1	149882014	158514211
chr1	207996010	208001040	OVERLAPSWITH	chr1	207746653	208777895
chr19	33666700	33669230	OVERLAPSWITH	chr19	32361253	34095804
chr1	226250510	226252030	OVERLAPSWITH	chr1	216583713	227005004
chr3	43042490	43043080	OVERLAPSWITH	chr3	42222838	50029201
chr1	150533700	150535570	OVERLAPSWITH	chr1	149882014	158514211
chr1	156073510	156075040	OVERLAPSWITH	chr1	149882014	158514211
chr1	16574900	16575620	OVERLAPSWITH	chr1	15961844	16674593
