# Supplementary material for: In Silico Analysis of Gene Expression Change Associated with Copy Number of Enhancers in Pancreatic Adenocarcinoma
Source: Int J Mol Sci. 2019 Jul 22;20(14):3582. doi: 10.3390/ijms20143582 (PMC6679006; doi:10.3390/ijms20143582)
Supplement: Supplementary file 1 [file ijms-20-03582-s001.zip › Supplementary table 5.xlsx]

## Sheet: Sheet1
Patient_barcode	Cancer	Healthy
chr10:127440633-127440786	-0.0509626	0.469988
chr10:128592998-128593177	0.145062	-0.470369
chr10:13200624-13201003	0.264064	0.869119
chr10:135092117-135092276	0.146458	0.445942
chr10:135092436-135092746	0.259951	-0.646085
chr10:17254796-17255338	-0.00262202	0.651357
chr10:22535612-22535856	0.140821	0.191274
chr10:22535914-22536341	0.122431	0.13406
chr10:22622234-22622399	0.252458	0.33724
chr10:27531769-27532240	0.333389	0.611644
chr10:30720407-30720642	-0.0200715	-0.107913
chr10:3107913-3108181	0.176141	-0.111539
chr10:31892273-31892723	0.424655	-0.526019
chr10:32047879-32048374	0.157787	-0.0317507
chr10:32048872-32049424	0.148654	0.528319
chr10:32218329-32218518	0.253577	0.0100258
chr10:33422989-33423776	-0.106118	-0.654589
chr10:33625950-33626342	-0.00144492	0.444275
chr10:3797195-3797502	-0.0435896	-0.0123691
chr10:3848037-3849536	-0.116527	0.0388854
chr10:3850308-3850795	-0.0994854	-0.0822616
chr10:3852273-3852886	-0.0848659	0.0829854
chr10:3984866-3985563	-0.0244229	-0.331006
chr10:3991165-3991394	-0.02384	-0.527412
chr10:4248027-4248358	-0.0564661	0.0991469
chr10:43248764-43248842	-0.0131896	0.904725
chr10:43249248-43249682	0.0644557	-0.87889
chr10:43249715-43249807	0.0280421	-0.474399
chr10:43633157-43633403	0.28036	0.218261
chr10:43818292-43818511	-0.10386	-0.597235
chr10:45445885-45445945	0.0741611	0.321407
chr10:4713647-4713873	-0.13519	0.0321733
chr10:5638863-5639270	-0.0473048	-0.95093
chr10:6296306-6296528	-0.0459	0.522082
chr11:114127214-114127717	0.189631	0.587914
chr11:114192650-114192891	0.142665	0.580771
chr11:118663387-118663780	0.295644	0.594098
chr11:119454963-119455433	-0.0991206	-0.475989
chr11:12109558-12109847	-0.101702	0.239765
chr11:122888881-122889273	-0.070269	-0.768362
chr11:129149922-129150564	0.015386	0.480438
chr11:129730176-129730501	-0.0252642	0.075125
chr11:129731747-129732130	0.0142936	0.267711
chr11:130743628-130743895	0.140723	0.477703
chr11:1331682-1331784	0.29646	0.632312
chr11:268826-269269	0.00676005	-0.970548
chr11:2907965-2908172	-0.00152627	0.660087
chr11:32913428-32913828	0.339761	-0.70059
chr11:33711808-33712191	-0.0811649	0.608113
chr11:33713598-33714029	-0.0646022	-0.630486
chr11:34125347-34125667	0.0487853	-0.931627
chr11:39183372-39183493	0.0413582	-0.48734
chr11:4232015-4232345	-0.0916979	0.821902
chr11:45255111-45255224	0.2337	0.236866
chr11:46619183-46619437	0.200277	-0.996016
chr11:6224718-6224948	0.101229	-0.935308
chr11:629192-629570	0.00259193	-0.539771
chr11:6699628-6699937	0.0358976	-0.241931
chr11:6723829-6724231	-0.0825791	0.613747
chr11:8988846-8989081	-0.0329776	0.365679
chr11:90016507-90016673	-0.0645135	0.0721798
chr12:10515405-10515669	0.0533222	-0.921279
chr12:10517487-10517775	0.0602765	-0.380733
chr12:13025126-13025347	-0.00268518	-0.970421
chr12:13075067-13075388	-0.0660711	-0.539706
chr12:14926467-14926701	0.1685	-0.831431
chr12:1769649-1770205	0.0598553	-0.864543
chr12:25538390-25538869	0.155638	0.00220013
chr12:30949517-30949896	-0.112428	0.168262
chr12:30975226-30975478	-0.0642732	0.252085
chr12:3420784-3421182	0.0487113	0.513008
chr12:46902978-46903383	-0.0514177	-0.555355
chr12:47057089-47057400	-0.0489215	0.876526
chr12:47066053-47066292	-0.0584993	-0.806091
chr12:47701468-47701752	-0.0325403	0.0894588
chr12:50340061-50340418	-0.0718496	-0.0241704
chr12:52399570-52399970	0.0715352	0.360466
chr12:53229080-53229305	-0.128077	-0.978106
chr12:53229830-53230092	-0.0957378	-0.969325
chr12:54787465-54787792	0.051347	-0.15027
chr12:54941805-54942012	-0.0736463	0.602131
chr12:6454526-6454970	-0.0233828	-0.438882
chr12:6455086-6455266	-0.0100599	-0.797431
chr12:6586836-6587095	0.0379748	0.574443
chr12:6717352-6717716	0.0564032	0.610408
chr12:6721904-6722326	-0.0222307	0.257261
chr12:8123169-8123746	0.114761	0.340654
chr12:9802084-9802505	-0.0598666	0.0299863
chr12:9803369-9803672	-0.0372272	-0.138926
chr12:9804148-9804385	-0.0625637	0.330405
chr14:102414226-102414964	0.411873	0.806537
chr14:102415545-102415736	0.44116	0.279246
chr14:102429527-102429743	0.340503	-0.849352
chr14:102971480-102971658	0.00924519	-0.867938
chr14:102991046-102991386	0.151435	-0.968147
chr14:103584331-103584767	-0.0280765	-0.159833
chr14:103672017-103672095	-0.121829	-0.601697
chr14:103672309-103672597	-0.0685993	0.663082
chr14:103673427-103673966	-0.0781617	0.55746
chr14:103993761-103994083	0.144046	-0.945134
chr14:105327046-105327788	0.0477846	-0.741867
chr14:105491233-105491512	-0.0261257	0.263918
chr14:105500263-105500628	-0.137519	0.141006
chr14:105500629-105500990	-0.179857	0.116259
chr14:105533738-105533893	-0.121868	0.168921
chr14:105536057-105536658	-0.0592255	-0.644038
chr14:105536659-105537093	-0.141782	0.438427
chr14:105538797-105539160	-0.153276	0.273518
chr14:105541748-105541955	-0.108763	-0.0827263
chr14:105546439-105546836	-0.0864706	-0.893237
chr14:105554572-105554923	-0.0982147	-0.84501
chr14:105557924-105558306	-0.0982645	-0.454495
chr14:105948139-105949025	0.201901	0.0195235
chr14:105950488-105950604	0.24469	0.800791
chr14:107253494-107254031	0.18126	-0.813272
chr14:107254436-107254688	0.130483	-0.658507
chr14:20895931-20896136	-0.0518248	0.389573
chr14:23015324-23015612	-0.117676	0.250716
chr14:23367708-23367835	0.258539	-0.0975579
chr14:35346506-35346753	-0.0675287	-0.817354
chr14:35869907-35870271	-0.0407072	0.185482
chr14:35875293-35875611	0.356613	0.536156
chr14:35885285-35885710	0.3739	-0.649751
chr14:38721175-38721449	0.0333783	0.420612
chr14:91724533-91724847	-0.0724583	0.717685
chr14:91926776-91927002	-0.0225252	-0.61792
chr14:92020221-92020609	-0.0442953	-0.934013
chr15:101631799-101632179	0.0714676	-0.528631
chr15:101711330-101711507	-0.126462	-0.628513
chr15:96886247-96886633	-0.000659296	0.552401
chr15:96895727-96895870	0.033203	-0.568782
chr15:96934309-96934635	-0.0570322	0.232214
chr15:99090927-99091248	-0.0698257	-0.0834989
chr15:99091450-99092159	-0.0603589	0.890878
chr15:99943673-99944058	-0.12799	-0.567483
chr15:99965380-99965718	-0.166992	0.0289632
chr15:99973623-99973819	-0.114984	-0.448246
chr15:99975346-99975780	-0.0925646	0.858873
chr15:99992993-99993428	-0.18233	0.318241
chr15:99995215-99995527	-0.131152	0.0875199
chr16:10962462-10962962	-0.0840522	0.286017
chr16:11295999-11296122	0.131295	-0.125293
chr16:11318108-11318467	0.304451	-0.0549127
chr16:11955170-11955449	-0.0539028	-0.766221
chr16:1349375-1349723	-0.0685037	-0.901426
chr16:14423320-14423633	-0.14993	-0.171795
chr16:14423689-14423899	-0.11043	-0.27074
chr16:14424623-14424858	-0.160069	0.063913
chr16:2557760-2557909	0.136333	0.779844
chr16:2582505-2583298	-0.0681822	0.37694
chr16:2910811-2910988	-0.0895423	-0.508945
chr16:29170991-29171253	-0.0868703	-0.30303
chr16:3055976-3056164	0.101378	0.168956
chr16:3058105-3058264	0.162383	0.0830695
chr16:3060017-3060177	0.104851	-0.404273
chr16:30645556-30645885	0.277816	0.501925
chr16:30927821-30927845	0.178691	0.68702
chr16:31125100-31125333	0.114805	-0.152438
chr16:3156518-3156937	0.244522	-0.0363503
chr16:3207486-3207903	0.106873	-0.779802
chr16:33952793-33953560	0.0402926	-0.221468
chr16:4349200-4349352	0.0992363	-0.270538
chr16:4357393-4358110	0.290513	0.79345
chr16:50679822-50680132	0.015672	0.405511
chr16:53075249-53075847	-0.145965	-0.340304
chr16:53077641-53077824	-0.131039	0.029386
chr16:575519-575832	0.364859	-0.837377
chr16:57655846-57656393	-0.0378949	-0.977387
chr16:57682541-57682687	0.0513392	0.694295
chr16:63294066-63294457	-0.062953	0.379595
chr16:67186810-67187094	0.0828847	0.904102
chr16:67538327-67538734	0.0188314	0.436887
chr16:68526458-68526774	-0.110914	-0.834943
chr16:69761641-69762033	0.0551089	-0.912923
chr16:69790083-69790481	-0.0353503	0.015721
chr16:69790577-69791500	-0.0922319	-0.166113
chr16:72459158-72459630	-0.166133	0.425077
chr16:74353064-74353398	-0.0103843	-0.332295
chr16:74356396-74356719	-0.0534818	-0.993139
chr16:74701397-74701877	0.177096	0.844392
chr16:75628076-75628219	0.0621211	0.771116
chr16:79635433-79635866	0.139411	0.199875
chr16:83953538-83953937	0.115025	-0.981319
chr16:83960761-83960901	0.209333	0.151109
chr16:85049440-85049674	0.245003	-0.854618
chr16:85496879-85497321	0.453733	-0.686636
chr16:86619952-86620235	-0.0546687	-0.764531
chr16:86964858-86965748	-0.0618498	0.647859
chr16:88228373-88228428	0.140951	0.708796
chr16:88266286-88266434	-0.00657667	-0.123959
chr16:88275964-88276225	-0.0787959	-0.736192
chr16:88338212-88338634	-0.10002	0.612576
chr16:89323118-89323579	0.0118733	-0.782076
chr16:9221431-9221974	0.0318644	-0.0912942
chr17:10581804-10582199	0.0944915	-0.121866
chr17:10672260-10672535	-0.0763803	0.695776
chr17:16374519-16374788	-0.0797124	0.808728
chr17:16375722-16375971	0.0570414	-0.447748
chr17:17397062-17397447	0.40244	0.182275
chr17:3706173-3706587	0.368511	0.163629
chr17:3706608-3706865	0.353629	0.337349
chr17:4704497-4704876	0.309391	0.849223
chr17:4839784-4839936	0.37175	0.48365
chr17:5140050-5140412	0.186964	0.656536
chr17:6897797-6898308	0.140789	-0.786687
chr17:6950063-6950446	0.303721	-0.997181
chr17:7737438-7738736	0.224733	0.999677
chr17:7738822-7740614	0.22945	0.532611
chr17:7781804-7782205	0.231166	0.558671
chr17:7784207-7784538	0.126157	-0.282986
chr17:8268468-8268891	0.200879	0.592313
chr17:8869986-8870720	-0.0190593	0.52419
chr18:12288068-12288497	-0.148345	0.304549
chr18:12306995-12307375	-0.194668	0.658423
chr18:12408700-12408821	0.0307479	-0.255047
chr18:13137958-13138425	0.0383925	-0.0360828
chr18:55258100-55258458	0.21086	0.64734
chr18:57566379-57566616	0.181263	0.739996
chr18:60189219-60189514	0.0654674	-0.913477
chr18:65945074-65945279	-0.0388897	0.849456
chr18:72782580-72783607	0.15364	0.579041
chr18:77713083-77713430	0.109078	0.427873
chr18:77715299-77715635	0.119793	0.972904
chr18:813044-813594	0.401867	-0.0484307
chr18:8801229-8801479	-0.0151767	-0.976616
chr19:2059605-2060167	0.498378	0.231459
chr19:289700-289869	-0.0892254	-0.809194
chr19:290136-290651	-0.132762	-0.687987
chr19:2950130-2950295	0.298551	-0.998395
chr19:3124672-3124910	-0.121294	-0.920401
chr19:3131132-3131258	-0.102578	0.0296988
chr19:3484915-3485311	0.1023	-0.24168
chr19:4067781-4068111	0.226669	-0.723811
chr19:4068273-4068675	0.17595	-0.922326
chr19:4088191-4088358	0.232553	-0.97484
chr19:4089074-4089290	0.213133	-0.993803
chr19:4089506-4089868	0.160214	-0.858948
chr19:5804044-5804378	-0.00440233	0.815219
chr19:6674780-6675150	-0.0895579	0.419299
chr19:675402-675838	-0.07864	0.265425
chr19:7440359-7440731	-0.0425631	-0.438709
chr19:7445572-7445841	-0.0233031	-0.73523
chr19:7701239-7701460	0.106167	-0.79408
chr19:782330-783005	-0.109704	-0.417834
chr19:789308-789721	-0.0336451	-0.508569
chr19:863983-864016	0.424923	-0.389889
chr19:867005-867400	0.343724	0.441952
chr1:1004646-1004986	0.091639	-0.509878
chr1:10447707-10448369	0.213079	-0.970483
chr1:1060905-1061095	-0.0471086	0.674173
chr1:1063914-1064111	-0.0399088	0.0151344
chr1:1093610-1093958	0.0466879	-0.861298
chr1:11122928-11123178	0.0223257	-0.63746
chr1:1186391-1186507	0.0209046	-0.882503
chr1:12681925-12682190	-0.0533478	-0.967625
chr1:1286847-1286913	-0.0923164	-0.8652
chr1:1343359-1343768	0.09566	-0.913549
chr1:1368471-1368786	-0.0843461	-0.855972
chr1:15781625-15781660	-0.0611634	0.629245
chr1:16156384-16156536	0.000797327	-0.362415
chr1:16158409-16158760	0.331786	-0.995116
chr1:16489021-16489207	-0.0683959	-0.705086
chr1:16508402-16508642	-0.0698146	-0.808147
chr1:16511251-16511623	-0.123637	0.254403
chr1:16993628-16993842	0.0478962	0.0990241
chr1:2135885-2136186	0.00862138	0.0629559
chr1:2140151-2140337	0.00917844	0.238323
chr1:228350789-228351109	-0.0740621	0.305926
chr1:228686214-228686407	0.0450247	0.461684
chr1:232765644-232766127	-0.0310907	0.459074
chr1:233809261-233809638	0.00624063	-0.874129
chr1:233811305-233811449	0.0452725	-0.957293
chr1:234746093-234747674	0.427607	0.988454
chr1:234857710-234858181	0.0406719	0.426221
chr1:235089980-235090270	0.0443846	-0.273376
chr1:235090546-235090894	0.0269118	-0.982352
chr1:235110834-235111403	-0.0850506	0.471404
chr1:235112749-235113173	-0.0352793	0.913186
chr1:235114050-235115068	-0.0943766	0.446999
chr1:235188116-235188420	-0.0353582	-0.934245
chr1:236080566-236081247	-0.106807	0.747156
chr1:244212276-244213430	-0.0852442	-0.716261
chr1:24477754-24478041	0.177031	-0.357887
chr1:247507326-247507475	-0.06824	-0.805199
chr1:2477415-2477971	0.101484	-0.478625
chr1:2478276-2478817	0.0862184	-0.711034
chr1:2501788-2502413	-0.075319	0.444944
chr1:2509702-2510198	-0.128035	-0.933196
chr1:25559638-25560067	0.232358	-0.0210363
chr1:25566195-25566411	0.320641	0.354311
chr1:27021406-27021810	0.243964	0.123097
chr1:3398864-3399114	-0.126277	-0.633263
chr1:8054249-8054565	0.00630061	0.859726
chr1:8137301-8137521	0.15145	-0.910212
chr1:8154517-8154933	0.0879673	0.348961
chr1:8214748-8215059	0.151662	-0.893377
chr1:8254637-8254907	0.16386	-0.322479
chr1:8263853-8264184	0.152752	-0.940246
chr1:839741-840250	0.3525	0.550898
chr1:840753-841210	0.189351	-0.620382
chr1:855764-856157	0.170311	0.601351
chr1:856539-856757	0.148478	0.743269
chr1:858256-858648	0.146716	0.585122
chr1:9256119-9256636	-0.0728583	-0.621184
chr1:9335683-9335930	-0.0882551	-0.759712
chr1:945769-946034	-0.147764	0.683319
chr1:9486434-9486788	-0.0725209	0.875117
chr1:9885367-9885695	-0.00619389	-0.225492
chr20:16555525-16555956	0.154088	-0.480642
chr20:1757792-1758093	0.105882	0.0392608
chr20:19717747-19718119	-0.0628486	0.158117
chr20:19731566-19731887	-0.0507977	-0.831458
chr20:19737104-19737460	-0.0368987	-0.853769
chr20:23031353-23032100	0.0745244	-0.401325
chr20:24941460-24941976	-0.0737722	0.741667
chr20:25227226-25227454	-0.141647	0.417573
chr20:25227906-25228088	-0.125271	0.263597
chr20:29647996-29648434	-0.0137108	0.280622
chr20:29649919-29650288	-0.0168521	0.843606
chr20:29650599-29650997	-0.0215599	0.496379
chr20:30158598-30158945	0.241727	-0.894374
chr20:30182515-30183026	0.0225878	-0.463866
chr20:30190743-30190994	-0.0353693	0.684145
chr20:3041356-3041698	0.0284409	0.482449
chr20:31045263-31045487	0.00799832	0.344737
chr20:3155446-3155862	0.0412002	-0.957964
chr20:3159596-3159937	0.296058	-0.771015
chr20:3170247-3170648	0.310468	0.630637
chr20:321375-321752	0.386102	-0.93529
chr20:3394210-3394590	-0.0576008	0.314902
chr20:34652590-34653055	0.0863909	-0.809023
chr20:3788108-3788452	0.0539276	0.389605
chr20:4198420-4198722	0.02403	0.358942
chr20:43123975-43124199	0.233681	-0.944247
chr20:43709360-43709760	-0.0214319	-0.651493
chr20:43767332-43767709	-0.0631301	-0.020448
chr20:43869504-43869693	-0.0973769	-0.980545
chr20:44062032-44062200	0.269332	-0.323756
chr20:453687-453779	0.102278	0.833541
chr20:46601191-46601469	-0.0978754	0.699857
chr20:46700957-46701130	-0.159036	0.921752
chr20:48391675-48392320	-0.0969886	-0.960687
chr20:48402411-48402524	0.0178861	-0.976738
chr20:48809447-48810205	0.060124	-0.0403553
chr20:48900220-48901229	-0.0212481	0.279103
chr20:48901354-48901524	0.0336921	0.165012
chr20:48902426-48902799	-0.0156867	-0.17678
chr20:5046140-5046913	-0.107663	-0.91107
chr20:5072801-5072926	0.121016	0.410708
chr20:52356771-52357178	0.321868	0.161273
chr20:52480421-52480878	-0.00759029	-0.990389
chr20:56291330-56291601	0.0490495	0.269518
chr20:60874912-60875240	0.348498	0.183911
chr20:61192605-61193059	-0.11913	0.0478329
chr20:62138486-62138705	0.359306	0.53408
chr20:62150785-62151100	0.02677	0.638331
chr20:62170184-62170345	0.0167025	-0.950524
chr20:62285983-62286092	0.3778	-0.799587
chr20:62482031-62482202	0.13873	-0.968059
chr20:62494990-62495823	0.0919486	-0.880217
chr21:17264124-17264427	0.139282	0.623118
chr21:17906909-17907886	-0.0906344	0.654994
chr21:23855769-23855794	0.0876492	-0.864704
chr21:26956680-26957339	0.120629	-0.995793
chr21:28288547-28289033	-0.0213461	-0.0693416
chr21:30294712-30295026	0.0744427	-0.221369
chr21:30374865-30375265	0.260827	-0.0155559
chr21:30555048-30555502	-0.0481622	-0.527665
chr21:30556221-30556698	-0.103212	-0.112506
chr21:44469974-44470172	-0.0769182	-0.429085
chr21:44765825-44766380	0.0869736	-0.999508
chr21:44850435-44851222	0.00141493	-0.969437
chr21:44859375-44859527	0.0610815	-0.792294
chr21:44860778-44861412	-0.0546775	-0.942383
chr21:44862613-44862764	-0.0856114	-0.954657
chr21:44867284-44867543	-0.0692809	-0.885612
chr21:44874156-44874417	-0.0753562	-0.985469
chr21:44876530-44876883	0.0616027	-0.990562
chr21:45237788-45238060	0.0446629	-0.629656
chr21:45566076-45566451	-0.154368	-0.291199
chr21:45573018-45573302	-0.0679963	0.51455
chr21:45573584-45574271	-0.0655192	0.50242
chr21:45574660-45575436	-0.0823482	-0.734969
chr21:45577373-45578052	-0.0970137	0.420787
chr21:45580983-45581335	-0.111105	-0.795588
chr21:45587301-45587635	-0.0344823	-0.910588
chr21:45592447-45593398	-0.0949273	-0.189691
chr21:45601467-45601803	-0.0678939	0.532134
chr21:45604332-45605113	-0.0523678	-0.938282
chr21:45663780-45664167	0.0163381	0.595088
chr21:46294509-46294819	0.0900157	-0.422429
chr21:46295070-46295864	-0.0013472	-0.567941
chr21:46749567-46749782	0.0561042	-0.620513
chr21:46749941-46750271	-0.0345204	0.353627
chr21:46786853-46787266	-0.0873543	0.914629
chr21:46823895-46824295	-0.0362849	0.838304
chr21:46824359-46824541	-0.0673519	0.534849
chr21:47394030-47394545	0.251696	0.884249
chr21:47512247-47512670	-0.114975	0.332945
chr21:48003626-48004009	0.386158	0.798677
chr22:26921035-26921055	-0.0779616	-0.792692
chr22:27131212-27131584	0.0712724	0.313392
chr22:28198845-28199237	-0.0202172	0.32304
chr22:29209751-29210048	-0.05655	-0.677199
chr22:29215471-29215733	-0.063687	0.789247
chr22:29601085-29601300	0.0824933	0.740753
chr22:30643780-30644513	-0.109652	0.385168
chr22:30644816-30645407	-0.046452	0.54998
chr22:30646485-30646883	-0.0805768	0.460646
chr22:30649196-30649657	-0.0975053	-0.333266
chr22:30653574-30654311	-0.023727	0.160849
chr22:30668970-30669757	0.000626553	0.252085
chr22:31689398-31689773	0.0456301	0.0476332
chr22:35983528-35983815	-0.140016	0.658076
chr22:41460471-41460696	0.0688345	-0.787732
chr22:41809427-41810696	0.149329	-0.275607
chr22:41844337-41844774	0.243663	-0.0901385
chr22:42062739-42062953	-0.0157198	-0.0145502
chr22:42063539-42063782	0.122904	0.280428
chr22:42327988-42328313	-0.088664	-0.721888
chr22:42761561-42761693	-0.00852278	-0.808535
chr22:42763845-42763943	-0.039868	-0.903618
chr22:42839941-42840323	-0.010704	-0.560758
chr22:42840483-42840921	-0.102387	-0.950278
chr22:45551419-45551722	0.0244547	-0.141439
chr22:45553376-45553664	-0.0133524	-0.0271744
chr22:45554826-45555155	-0.0794345	0.560451
chr22:46004834-46005031	-0.117205	-0.197203
chr22:46041491-46041960	0.0586661	0.324566
chr22:46432742-46433091	0.0861599	0.452588
chr22:46464940-46465203	0.165994	0.790081
chr22:46467914-46468476	0.0174987	-0.948968
chr22:46470082-46470656	-0.103532	-0.490189
chr22:46472616-46472825	-0.0595473	-0.812137
chr22:46474643-46475112	-0.0609146	-0.900434
chr22:46495432-46495673	-0.0140536	-0.874727
chr22:46934347-46934575	0.129038	-0.913867
chr22:46934777-46935027	0.120603	-0.969644
chr22:46935060-46935431	0.108842	-0.982858
chr22:50327730-50328489	0.0652248	-0.896685
chr22:50345940-50346570	0.0622247	-0.658886
chr22:50747003-50747284	0.158734	-0.914946
chr22:50971581-50971951	-0.0658812	-0.833234
chr22:50976397-50976540	-0.0796395	-0.80089
chr22:50976592-50977006	-0.10634	0.226068
chr22:50979060-50979802	-0.191685	0.013479
chr22:50980817-50981280	-0.177692	0.0585326
chr2:227586845-227587105	0.0275129	-0.83015
chr2:227665142-227665696	-0.0651286	0.108323
chr2:227665859-227666449	-0.0308847	0.152466
chr2:227666599-227666819	0.0440511	0.0437385
chr2:228670402-228670815	-0.0898988	0.0751523
chr2:232256793-232257091	-0.0599518	-0.80123
chr2:232468888-232470128	0.276983	0.163291
chr2:234614877-234615153	-0.0599098	-0.744646
chr2:235388083-235388436	-0.132106	-0.538652
chr2:235732390-235732720	-0.0499671	0.832403
chr2:239754500-239754642	-0.0968278	-0.339441
chr2:242710043-242710405	0.110216	-0.890055
chr2:242711564-242711834	0.132668	-0.952608
chr2:242801923-242802843	-0.077098	-0.99997
chr2:242833644-242833731	0.0638122	-0.033242
chr3:134045700-134046050	-0.0497063	0.118063
chr3:134068231-134068586	-0.0576702	-0.0674837
chr3:134069780-134070244	-0.0172994	-0.840566
chr3:141659994-141660128	-0.0643375	0.559479
chr3:146224364-146224853	-0.034051	0.0827059
chr3:150329194-150329427	-0.0782222	-0.345431
chr3:151507223-151507685	-0.0783244	0.216226
chr3:155705974-155706059	-0.105034	-0.251797
chr3:156432757-156433079	-0.0261805	-0.653833
chr3:156506058-156506346	0.162366	0.38956
chr3:156506552-156506943	-0.045482	-0.803203
chr3:177472457-177472684	-0.166356	0.429135
chr3:194022185-194022450	-0.13404	0.216069
chr3:194040514-194040910	-0.110928	-0.930559
chr3:194041526-194041906	-0.00652687	-0.953024
chr3:194227767-194228126	-0.0308291	-0.352641
chr3:194239482-194239862	0.308778	-0.440071
chr3:194247870-194248550	0.204958	0.411733
chr3:194360985-194361172	0.0391656	-0.929867
chr3:195430866-195431240	0.11674	-0.96448
chr3:195896732-195897063	-0.00790615	-0.829636
chr3:197301708-197302062	0.145422	-0.883955
chr3:197335598-197335855	0.0779449	-0.918064
chr4:110464231-110464470	-0.0556341	-0.907541
chr4:119187150-119187543	0.285492	0.713084
chr4:124621616-124621886	0.418376	0.171755
chr4:12642016-12642195	0.182878	-0.820376
chr4:129244714-129244881	-0.120712	-0.945936
chr4:129438976-129439122	-0.0264526	-0.659359
chr4:1339085-1339471	0.0940082	-0.138714
chr4:1339592-1340250	0.204512	-0.928147
chr4:144401789-144402147	0.134235	0.872318
chr4:154580466-154580842	-0.0501521	0.768739
chr4:166422422-166422684	0.362126	0.234794
chr4:174285204-174285286	0.176793	0.36222
chr4:174399736-174400115	-0.0125146	0.629702
chr4:174440246-174440721	-0.0773264	0.57277
chr4:184328356-184328744	-0.0291957	0.20567
chr4:184423820-184424211	0.185233	-0.945659
chr4:185306912-185307204	0.229375	-0.997107
chr4:185307496-185307655	0.0905209	-0.983649
chr4:185455694-185456195	0.106968	-0.643043
chr4:190197516-190197817	0.0216694	0.329101
chr4:257243-257573	0.0374695	-0.0232591
chr4:330052-330352	0.216574	0.316741
chr4:38162520-38162833	0.075991	-0.302915
chr4:38607589-38607693	0.188509	0.396175
chr4:38664467-38664838	0.147806	-0.899
chr4:38665008-38665204	0.135501	-0.819465
chr4:40165955-40166245	0.16467	0.835842
chr4:48339625-48339996	0.0121207	0.288772
chr4:55943638-55944019	0.151264	0.0247127
chr4:56795274-56795608	-0.0676257	0.372278
chr4:57254661-57255026	0.247424	0.826244
chr4:57570370-57570985	-0.00508923	0.51707
chr4:70584651-70585052	-0.00960884	-0.634528
chr4:765995-766248	0.0855161	0.861576
chr4:770204-770556	0.135538	-0.577883
chr4:77705263-77705447	-0.0315386	0.679904
chr4:77868010-77868840	0.098032	0.135926
chr4:77869090-77869312	0.0295248	0.566016
chr4:77869398-77869850	0.0822092	-0.0894907
chr4:79606956-79607336	-0.105547	0.33931
chr4:83383009-83383387	0.0981637	-0.929196
chr4:88463051-88463413	-0.136481	0.0910159
chr4:88480312-88480555	-0.0171429	0.669462
chr4:89377235-89377564	-0.0681371	-0.953957
chr4:99984592-99984944	0.0351225	-0.159794
chr5:10352620-10352938	0.43076	0.522452
chr5:1041596-1043550	-0.0441867	0.605771
chr5:1130725-1130985	0.132878	-0.662256
chr5:1156282-1156691	0.0845711	0.711248
chr5:14142803-14143164	-0.0309897	0.0490161
chr5:170172646-170172739	-0.112708	0.411051
chr5:170179191-170179549	-0.0842352	-0.424342
chr5:172192263-172193766	-0.133061	0.134814
chr5:172193800-172194232	-0.00922652	-0.364828
chr5:172198749-172199959	0.188468	-0.616027
chr5:172380663-172381064	0.467153	0.166998
chr5:172463160-172463425	0.234182	-0.928873
chr5:173031200-173031306	0.330713	-0.29972
chr5:177041998-177042331	0.192152	-0.69679
chr5:177042588-177043196	0.114491	-0.746051
chr5:179894931-179895217	-0.00917369	0.474296
chr5:180256099-180256444	0.328671	0.172468
chr5:44821100-44821499	0.0628993	-0.390399
chr5:60597691-60598057	-0.0023798	-0.626956
chr5:6775804-6775859	0.0713787	0.774639
chr5:9547741-9548115	-0.0400324	0.958383
chr5:964244-964536	-0.173729	0.524462
chr6:107195885-107196112	-0.0990549	0.60911
chr6:107216864-107217098	0.0150995	0.58597
chr6:108019411-108019664	-0.0645999	0.502182
chr6:117069916-117070184	-0.00279696	0.342344
chr6:119131601-119131904	-0.0299711	-0.993679
chr6:1311552-1311897	-0.0122395	0.304801
chr6:134840674-134840895	-0.0124882	0.402598
chr6:136657752-136658013	0.146945	-0.748429
chr6:13712805-13713056	0.14605	0.659502
chr6:1388566-1388906	0.0169505	0.229885
chr6:142698366-142698689	-0.113168	-0.151767
chr6:143274620-143274763	0.000548298	-0.856481
chr6:147235088-147235549	-0.0355834	-0.907675
chr6:147235645-147236230	-0.00526002	-0.980406
chr6:157096939-157097165	0.301244	-0.753654
chr6:157097774-157098131	0.374435	0.724538
chr6:159445065-159445260	0.070681	0.637119
chr6:159449163-159449535	0.253225	0.179807
chr6:163833938-163834442	0.365568	0.597147
chr6:169568038-169568505	-0.138635	-0.783382
chr6:169569548-169569688	-0.197429	0.149899
chr6:169572627-169572772	-0.172529	0.836217
chr6:169573934-169574190	-0.174789	-0.738822
chr6:170482866-170483129	0.0818132	0.298921
chr6:2853307-2853467	-0.0795856	0.939078
chr6:2858879-2859560	-0.122866	0.885105
chr6:2862869-2863678	-0.139726	0.736946
chr6:2868839-2869182	-0.137886	0.945754
chr6:2872094-2872570	-0.077115	0.0860244
chr6:2872631-2873198	-0.120442	0.00259493
chr6:2874865-2875144	-0.137778	0.932394
chr6:389797-389927	-0.0715935	-0.342409
chr6:3904869-3905227	-0.0693646	0.258183
chr6:3987035-3987350	0.0137719	0.606663
chr6:710742-711015	0.0324365	0.727216
chr7:1017371-1017727	0.0663086	0.822143
chr7:1017371-1017727.1	0.0663086	0.822143
chr7:1035018-1035209	0.392512	0.146888
chr7:104626890-104627731	0.101191	0.506433
chr7:11211603-11211773	0.181839	-0.513062
chr7:115849891-115849987	-0.156327	-0.656221
chr7:120938122-120938485	-0.0759977	-0.469834
chr7:128170830-128171695	0.153183	-0.31109
chr7:128249599-128249637	-0.0659765	-0.989035
chr7:128552783-128552840	-0.051504	-0.106591
chr7:129246747-129246901	0.207998	-0.266488
chr7:130571851-130572495	-0.0586904	0.332522
chr7:130583676-130584341	-0.0305035	-0.360924
chr7:130593505-130595916	-0.0140327	-0.541755
chr7:130606000-130606565	0.0662235	-0.615072
chr7:130720133-130720826	0.00157082	-0.105825
chr7:130735932-130736596	0.018334	-0.272115
chr7:134117156-134117311	0.00645838	-0.147047
chr7:134862087-134862457	-0.133147	0.984032
chr7:141492164-141492415	0.201591	-0.930821
chr7:148685182-148685277	0.195622	-0.50289
chr7:150520183-150520563	-0.0358232	0.524663
chr7:152161348-152162014	0.352377	0.646585
chr7:152338571-152338711	0.0336754	-0.537706
chr7:155754558-155754796	-0.0739073	-0.0384778
chr7:156735476-156735625	-0.0946892	-0.425931
chr7:157071910-157072285	0.0405194	-0.82351
chr7:157072331-157072686	0.0816958	0.134589
chr7:17029591-17029925	-0.105523	0.556786
chr7:17094571-17094955	-0.0516726	-0.993911
chr7:17184032-17184264	0.0749846	-0.56942
chr7:17446496-17446663	-0.0640285	0.269511
chr7:19157963-19158297	-0.144023	0.383497
chr7:22894313-22894860	-0.0843873	0.69201
chr7:23510676-23511223	-0.0363676	-0.843236
chr7:2569854-2570215	-0.00502809	0.851956
chr7:2570337-2570495	-0.0250826	0.552741
chr7:2575019-2575461	0.0231435	0.378084
chr7:27143635-27143783	0.0160345	-0.371224
chr7:30265497-30265992	-0.0461564	-0.946102
chr7:39661364-39661771	0.128985	-0.958456
chr7:40611677-40611985	-0.101926	-0.273471
chr7:41149816-41150165	-0.0912346	0.811297
chr7:42927750-42928726	0.212125	0.117076
chr7:44616133-44616490	0.353413	0.400294
chr7:47293209-47293414	0.319995	0.176414
chr7:5469639-5470034	0.151939	-0.266444
chr7:56243524-56243790	0.0845622	0.1959
chr7:5650367-5650762	0.28946	-0.794512
chr7:64196878-64197130	-0.0202302	0.347644
chr7:64295695-64295915	0.0297475	0.612793
chr7:66015251-66015629	0.119745	0.59258
chr7:7298478-7298713	0.126829	-0.695384
chr7:75465283-75465439	0.0383106	-0.886239
chr7:75701168-75701283	0.178023	-0.905468
chr7:75934206-75934543	0.0100782	-0.189049
chr7:7605671-7605858	0.383432	0.545361
chr7:89872159-89872438	0.0239203	-0.912465
chr8:101506755-101507113	0.0568404	0.433376
chr8:101927731-101928052	0.0335981	0.350078
chr8:102185716-102186115	0.0198879	-0.732285
chr8:103669513-103669869	0.0268156	-0.994235
chr8:103822630-103823284	0.0657388	-0.400682
chr8:119917519-119917835	-0.0530916	-0.28657
chr8:122347057-122347434	0.039917	-0.950494
chr8:123122948-123123294	0.00958363	0.379069
chr8:124301303-124301534	-0.0328497	0.946971
chr8:12615021-12615285	0.190128	0.768849
chr8:128099457-128099542	-0.0458952	-0.594278
chr8:128218099-128218752	-0.150445	0.370537
chr8:128219153-128219489	-0.144058	-0.499185
chr8:128306934-128307283	-0.177883	-0.363205
chr8:128910613-128910985	-0.0236657	-0.955864
chr8:128911546-128911899	-0.0444983	-0.775561
chr8:128926432-128926732	0.00210311	0.466876
chr8:128944008-128944415	-0.0566875	-0.673286
chr8:130697904-130698138	-0.0998405	-0.939287
chr8:130704918-130705264	-0.0684004	-0.913716
chr8:142033227-142033651	0.0707758	-0.678867
chr8:142215999-142216277	-0.0545181	-0.742658
chr8:144106773-144106936	-0.140646	-0.981836
chr8:144107532-144108153	-0.168447	-0.758565
chr8:144112654-144112974	-0.114491	-0.899969
chr8:144684263-144684410	0.336305	-0.277428
chr8:144820199-144820570	-0.0607923	0.0491394
chr8:144843026-144843252	-0.116634	0.607789
chr8:145995593-145996127	0.334658	-0.0847651
chr8:146047058-146047297	0.0508953	0.582732
chr8:1750336-1750494	-0.102378	-0.857968
chr8:17893767-17894158	0.176033	0.168312
chr8:18244410-18244774	0.00427151	0.950503
chr8:24224699-24225136	0.00694278	0.0844961
chr8:27138634-27138989	0.345727	0.395117
chr8:30237954-30238310	-0.0906201	0.222873
chr8:38757431-38758061	-0.101638	0.136659
chr8:61835199-61835395	0.0502255	0.443104
chr8:61850490-61850754	-0.0858014	0.62214
chr8:61850776-61851191	-0.122728	0.634956
chr8:66893726-66894034	-0.0397066	-0.133434
chr8:6725876-6726138	-0.0525656	-0.966737
chr8:6726672-6726933	-0.00174798	-0.945257
chr8:70042378-70042779	-0.242109	0.228022
chr8:72753377-72753463	-0.132964	0.806052
chr8:75515244-75515546	0.202548	0.223435
chr8:90740659-90741027	-0.149161	0.965715
chr8:90899646-90899998	0.154017	-0.588041
chr8:91064955-91065319	0.221617	0.605836
chr8:97272793-97273157	-0.0581255	-0.463162
chr9:105966405-105966781	-0.0287018	-0.419414
chr9:108005367-108005618	0.192156	-0.800877
chr9:109623887-109624414	0.225402	0.197075
chr9:113020211-113020679	0.00917533	-0.268662
chr9:114585349-114585680	0.274935	0.895431
chr9:114790932-114791388	0.181587	-0.0701014
chr9:114792518-114792641	0.0357466	0.586785
chr9:120481913-120482131	-0.0263858	0.6659
chr9:123661924-123662231	-0.0425914	0.00207674
chr9:130341922-130342377	-0.0855329	-0.823233
chr9:130342769-130343108	-0.0774009	-0.806413
chr9:130627836-130628198	0.0565281	0.389039
chr9:131929021-131929365	-0.0116191	-0.862354
chr9:131929415-131929566	-0.0168799	0.41778
chr9:131930457-131930532	-0.148511	0.98871
chr9:132107111-132107275	0.0192388	-0.980821
chr9:132115283-132115797	-0.0362424	-0.978854
chr9:132223086-132223659	0.402716	0.424764
chr9:132257886-132258547	0.0845081	-0.00704587
chr9:132330057-132330508	0.0199352	-0.923281
chr9:132349858-132350089	-0.0832965	0.746135
chr9:132646480-132646964	0.106546	-0.797899
chr9:136999790-136999893	0.46557	-0.0626969
chr9:137030495-137030803	0.353651	-0.421955
chr9:138808024-138808108	0.0666249	0.338222
chr9:139513037-139513494	0.00191	-0.908199
chr9:139514178-139514562	0.09253	-0.876107
chr9:139590539-139590822	0.310935	-0.414071
chr9:139826661-139826850	-0.0131751	-0.776545
chr9:140023271-140023604	0.332996	0.433923
chr9:140023869-140024391	0.312921	0.661866
chr9:140117588-140118357	0.148048	-0.463293
chr9:140189199-140189592	-0.0523866	0.298699
chr9:140190695-140190800	-0.0386024	-0.284531
chr9:2875811-2876206	0.0828796	0.613337
chr9:4892272-4892588	-0.0574096	-0.0103681
chr9:5627107-5627559	-0.0828631	-0.771346
chr9:6680895-6681975	0.240762	0.255151
chrX:100792680-100793554	-0.183246	-0.66069
chrX:106917807-106918338	-0.00263995	-0.831152
chrX:106919078-106919623	0.0364009	0.113303
chrX:115004721-115004876	0.126796	0.535143
chrX:118903267-118903661	-0.0116176	0.763068
chrX:129245756-129246153	0.146763	0.904435
chrX:12991564-12992257	-0.0483735	-0.651735
chrX:135927542-135927922	0.164112	0.560545
chrX:1479744-1480128	0.0269911	0.124582
chrX:1480354-1481325	0.157182	0.659748
chrX:1513605-1514177	-0.0426896	-0.215113
chrX:1514556-1514901	-0.0608785	-0.00447731
chrX:1524384-1524716	0.0832817	0.108349
chrX:2067813-2068091	-0.0176508	-0.603704
chrX:3467093-3467466	0.00315292	0.29652
chrX:3732842-3733263	0.222869	0.470086
chrX:57927530-57927661	0.0670791	-0.420386
chrX:57929641-57930031	0.0293165	-0.331332
chrX:57930677-57931162	0.0525117	0.673048
chrX:69654278-69654566	0.245815	0.0245859
chrX:73228588-73229157	0.271471	0.484097
chrX:74266683-74266817	0.172074	-0.632965
chrX:74958533-74958836	0.38588	-0.382918
chrX:75368142-75368530	-0.0740389	0.624922
chrX:7896783-7897141	0.101103	0.276821
chrX:85339971-85340972	-0.101336	0.93344
chrX:87351546-87351899	-0.110187	0.0598073
chrX:95228939-95229189	0.0540425	0.768802
