# Supplementary material for: In Silico Analysis of Gene Expression Change Associated with Copy Number of Enhancers in Pancreatic Adenocarcinoma
Source: Int J Mol Sci. 2019 Jul 22;20(14):3582. doi: 10.3390/ijms20143582 (PMC6679006; doi:10.3390/ijms20143582)
Supplement: Supplementary file 1 [file ijms-20-03582-s001.zip › Supplementary table 4.xlsx]

## Sheet: Sheet1
Gene	Name	MeanZ	Adrenocortical_cancer_31	Bladder_cancer_41	Bladder_cancer_39	Bladder_cancer_38	Bladder_cancer_40	Bladder_cancer_37	Bladder_cancer_43	Brain_cancer_Astrocytoma_45	Brain_cancer_Astrocytoma_46	Brain_cancer_Astrocytoma_47	Brain_cancer_Glioblastoma_50	Brain_cancer_Glioblastoma_49	Brain_cancer_Glioblastoma_51	Brain_cancer_Glioblastoma_52	Brain_cancer_Glioblastoma_48	Brain_cancer_Glioblastoma_53	Brain_cancer_Glioma_57	Brain_cancer_Glioma_58	Brain_cancer_Glioma_56	Brain_cancer_Medulloblastoma_59	Brain_cancer_Meningioma_60	Brain_cancer_Neuroblastoma_61	Brain_cancer_Neuroblastoma_65	Brain_cancer_Neuroblastoma_63	Brain_cancer_Neuroblastoma_319	Breast_cancer_73	Breast_cancer_75	Breast_cancer_71	Breast_cancer_105	Breast_cancer_95	Breast_cancer_88	Breast_cancer_92	Breast_cancer_69	Breast_cancer_77	Breast_cancer_123	Breast_cancer_116	Breast_cancer_106	Breast_cancer_84	Breast_cancer_99	Breast_cancer_110	Breast_cancer_128	Colon_cancer_137	Colon_cancer_143	Colon_cancer_134	Colon_cancer_145	Colon_cancer_144	Colon_cancer_140
CLK2	CDC-like kinase 2	0.237764	3.12795	-0.704517	0	-1.60761	1.64492	0	0	0.198884	0.679958	-0.162453	0.487182	0.861121	-1.13392	0.0884617	0.245692	-2.45248	0.708311	1.32009	-1.36127	-0.0199835	-2.00623	-0.375146	0	7.54915	1.23908	0	0	0	-1.04399	0	1.41866	0.872997	-1.25017	0	2.62524	-1.10978	-0.626826	-0.214411	0	-1.24952	1.45686	0.0519456	-0.765147	-1.31805	1.22122	0.358466	1.96429
EIF4A1	Eukaryotic translation initiation factor 4A1	0.187382	0	0	0	0	0	0.090897	0	0.655605	0	0	0	0	-0.31234	0	0	0	0	0	0	0.529035	0	1.33866	4.96376	3.80395	1.65714	-0.183928	2.66921	-0.981504	0.535021	-0.506464	0	-0.321845	0	0.964264	3.24051	0	0	0	1.40748	0	1.75402	0.90994	0	0	-1.40085	-1.39031	0
FDPS	Farnesyl diphosphate synthase	0.380342	0.54911	-1.75717	0	0.470636	0	2.33347	0	2.48719	1.88721	2.39581	-0.132644	1.42695	-1.19339	0.097907	-0.607396	0.310894	-0.890442	1.33436	0.501352	0	-2.32259	-1.37171	3.53403	0	0.664736	0.984219	-0.0364554	-0.517725	0.393252	1.07096	-0.162199	2.27694	0.640949	-0.287392	0.226767	-0.115463	0.35209	2.30977	1.67287	0.960969	0	-2.18386	0.0900878	1.34167	0.0278914	-0.405187	1.18177
FLAD1	FAD1 flavin adenine dinucleotide synthetase homolog (S. cerevisiae)	0.369503	0.448788	0.31771	0	0.612228	0.580656	2.37641	0	1.54424	3.23382	0.31628	-0.388463	0.997238	0.225066	-0.957315	0.575309	-0.401884	-0.247908	-0.339817	0.523247	1.30431	0.131761	0	0	6.93421	0.970132	-0.568174	0.656907	-1.39527	-0.706905	1.63294	-0.137275	-0.0484634	2.46351	0.181201	0	1.01794	0.654323	2.92188	2.60279	1.32016	3.43322	-0.621502	-0.609604	1.38848	0.478752	-0.0290683	-0.931919
HDGF	Hepatoma-derived growth factor	0.496219	2.04282	-0.407124	0	0	-0.867462	2.01496	0	0.51186	1.52122	1.1736	0.498155	0.965699	0.266168	0.338942	0.0383805	-3.83533	0.568989	-0.652219	1.1067	0	-0.5839	0	5.52668	7.82024	0.992132	0.406693	3.1223	-0.222881	0.116958	1.82755	-0.711486	1.22457	1.94905	-0.51954	-0.5047	-0.109969	-1.63526	1.62157	2.62069	1.57992	4.19886	-2.74903	-1.18098	1.10055	0.176189	1.4385	-1.6478
ILF2	Interleukin enhancer binding factor 2, 45kDa	0.579652	1.20318	0.998794	0	0	0	1.83166	0	1.59511	1.84648	-1.98156	-0.182059	1.70761	-1.46175	-0.586916	-0.557607	-1.69166	0.757314	-0.0671972	0.561265	1.58716	-0.362846	0	4.52891	4.37144	1.0406	-0.852261	0.61496	0.163791	-0.0926533	0.459514	0.0715728	-0.0889585	2.32892	0.0451018	-3.76736	1.27402	0.175205	2.6915	2.76126	2.07348	3.55699	-0.159349	-0.606624	-0.199129	0.72126	-0.666328	0.971149
MLLT11	Myeloid/lymphoid or mixed-lineage leukemia (trithorax homolog, Drosophila); translocated to, 11	0.274321	-0.3171	2.30738	0	3.16373	1.93071	0.657106	0	0.77073	-1.25319	0.827752	2.48415	-0.499518	1.44666	-0.869385	1.04041	-1.25517	-1.09661	-1.1906	-3.20814	-3.0704	0.30547	1.07013	-4.04202	-7.67491	-3.38982	1.12278	-0.0242575	-0.580359	-0.0865953	1.27394	-0.384647	-0.676778	-0.425042	2.47654	0	-0.0408041	-0.115964	-0.688497	-0.31622	1.29441	1.46254	2.75197	1.12948	1.48292	1.0398	0.87049	2.27235
PFN1	Profilin 1	0.261804	0.985072	0.767467	0	0.436246	2.45699	-0.175914	0	1.00135	1.75287	0.886424	-0.892302	0.494413	-1.63425	-0.684584	0.820438	-0.888745	0.764673	-0.0847367	5.98176	1.013	-0.780266	0	0	2.49702	1.05508	-1.69889	1.09301	-0.518985	0.763676	1.32474	0.395006	-1.08444	0.324508	1.296	0.389791	0.991402	0.665595	1.16457	1.31551	1.43629	1.88225	0.752906	0.0371341	-0.0115135	-1.32489	-0.984956	0.7077
PRCC	Papillary renal cell carcinoma (translocation-associated)	0.20605	2.3143	-1.09008	0	0.324292	-1.03274	1.84551	0	0.540589	1.44788	-1.09972	-2.09229	0.519328	-2.03714	0.246582	0.742669	-0.667035	-0.902705	-1.15975	0.45316	0.445001	-0.155387	-1.12534	-1.09378	1.64877	-0.614291	-2.13365	0.962732	0.10378	-0.0440425	0.42125	0.785267	1.28103	1.65087	-1.88052	3.00426	-0.0930477	-1.16098	0.870887	1.40483	0.0235396	0.916852	0.416481	-1.1888	1.34965	1.08485	1.97136	-1.29517
REEP4	Receptor accessory protein 4	0.198878	0.902639	-0.390456	0	0	0.0417738	1.83272	0	1.12801	2.01487	1.81168	0	-0.569544	0.172073	-0.618832	0.931962	-0.191844	0	0.29897	4.13496	0	-1.01205	0	0	4.60679	1.35571	-0.690239	1.21724	-0.384348	-0.184161	2.8803	-0.981208	2.10833	0.294578	0.343721	0	2.237	0	1.07322	3.04626	0.5609	0	-2.67991	-2.70262	0.0396002	0.624054	-0.656624	-0.651171
RUSC1	RUN and SH3 domain containing 1	0.217046	2.77626	-1.37889	0	0	-0.433301	1.8461	0	0.908163	-0.0304815	1.73212	0.526659	-0.593479	-0.0845136	1.05635	0.729831	0.424735	1.31526	-1.20219	2.85116	0	-0.512119	0	-1.69208	-5.09325	-0.821985	-0.258735	-1.95152	-1.1466	-0.0138682	0.217569	-0.366	1.16947	1.59956	0.461019	0	0.727722	-1.82358	3.49618	1.95448	0.741618	2.18039	-0.894504	-1.43129	-0.211465	0.886842	0.778708	-0.0836692
SCAMP3	Secretory carrier membrane protein 3	0.264311	0.253487	-1.42577	0	0	0.382495	1.5621	0	1.12408	0.00370868	0.876525	0.144856	-0.619673	-1.78875	-2.54468	0.834144	0.561562	-0.777392	-0.403159	-1.0996	0	1.97755	-0.459895	0	2.23109	0.908559	-1.98284	-0.147113	0.608952	0.389715	0.570851	-0.122023	1.81741	1.44764	-0.373527	3.73434	-0.0939266	-2.08971	2.28877	2.41364	-0.596143	2.34888	-1.38536	0.657301	-0.251282	0.586465	0.103422	-1.05199
UBB	In multiple clusters	0.50506	3.0996	1.89803	0	0.761469	0	2.33016	0	0.678855	0.989564	3.24451	0	1.70931	-0.324332	-0.282925	-0.488506	-1.23314	0	-0.482008	3.41839	-0.941635	-0.8131	0	0	-1.88587	-0.90109	-0.569291	-0.591304	-0.122735	0.757701	2.2985	0.697314	0.096713	1.46945	1.97765	-1.18021	1.12776	0	1.3878	2.84525	1.55686	0	1.28542	-1.59303	0.735613	2.07712	1.06376	1.10282
UBQLN4	Ubiquilin 4	0.10602	0	0	0	0	0	1.24147	0	0	0	0	0	0	0	0	0	0	0	0	0	0	0	0	0	5.10222	1.5447	-0.355752	1.23772	0.162338	-0.0799639	0.734855	0	0.862557	0	-0.465812	0	0	0	0	1.25314	0	0.679672	-0.0881222	0	0	-0.353633	0.512866	0
USP21	Ubiquitin specific peptidase 21	0.196215	1.60154	0.284854	0	0	0.277107	0.544982	0	0.805079	1.79667	-2.91888	0	0.337324	-1.13445	0.993188	0.821482	-2.44376	0	0.956002	-2.77834	0	0.872796	0	0	4.42249	0.464359	-0.846052	-0.391784	-0.0646017	-0.468376	-1.93126	0.411029	0.591151	-0.579016	-0.416754	-3.1101	-1.93461	0	0.330769	0.895216	-0.616732	1.52398	-0.174374	-0.440238	0.0889688	0.344439	2.01421	-0.651366
[truncated: 119 more columns]
